# Supplementary material for: Structural analysis of M1AP variants associated with severely impaired spermatogenesis causing male infertility
Source: PeerJ. 2022 Mar 21;10:e12947. doi: 10.7717/peerj.12947 (PMC8944341; doi:10.7717/peerj.12947)
Supplement: Supplemental Information 11 [file peerj-10-12947-s011.xlsx]

## Sheet: Table_S2_templatesBLAST
Table S2: BLAST alignment details of the templates automatically selected by the structural modeling algorithms.
Query	Subject	E-value	Identity (%)	Similarity (%)	Alignment Length	Mismatches	Gap Opens	Query Start	Query End	Subject Start	Subject End
M1AP	4ACQ_A	0.008	35.42	52.08	48	25	1	103	150	1055	1096
M1AP	4ACQ_A	86	40	66.67	15	9	0	281	295	142	156
M1AP	4ACQ_A	98	25.37	41.79	67	43	2	223	288	293	353
M1AP	4ACQ_A	122	31.82	47.73	44	28	1	80	123	126	167
M1AP	4ACQ_A	166	27.66	51.06	47	28	2	127	172	621	662
M1AP	4ACQ_A	184	38.1	61.9	21	12	1	12	32	1264	1283
M1AP	4ACQ_A	370	34.48	44.83	29	19	0	414	442	1282	1310
M1AP	4ACQ_A	373	53.33	53.33	15	7	0	151	165	861	875
M1AP	4ACQ_A	379	20	38.75	80	58	1	14	87	423	502
M1AP	4ACQ_A	420	50	60	10	5	0	318	327	227	236
M1AP	4ACQ_A	481	85.71	85.71	7	1	0	157	163	159	165
M1AP	4ACQ_A	556	27.27	43.64	55	35	2	173	223	79	132
M1AP	4ACQ_A	590	57.14	71.43	7	3	0	70	76	614	620
M1AP	4ACQ_A	595	37.5	56.25	16	10	0	275	290	486	501
M1AP	4ACQ_A	788	38.46	69.23	13	8	0	192	204	917	929
M1AP	4ACQ_A	851	36.36	54.55	11	7	0	459	469	147	157
M1AP	4ACQ_A	950	20	50	20	16	0	74	93	772	791
M1AP	4ACQ_A	1008	33.33	60	15	10	0	458	472	1165	1179
M1AP	4ACQ_A	1043	80	80	5	1	0	371	375	236	240
M1AP	4ACQ_A	1269	35.29	41.18	17	9	1	466	482	1159	1173
M1AP	4ACQ_A	1783	40	70	10	6	0	29	38	503	512
M1AP	4ACQ_A	2262	22.73	40.91	22	17	0	505	526	944	965
M1AP	4ACQ_A	2658	26.09	43.48	23	17	0	271	293	1062	1084
M1AP	4ACQ_A	2727	22.73	43.18	44	33	1	18	60	510	553
M1AP	4ACQ_A	3097	37.5	62.5	8	5	0	253	260	614	621
M1AP	4ACQ_A	3151	22.22	44.44	45	28	2	443	487	418	455
M1AP	4ACQ_A	3766	28.85	55.77	52	33	4	411	460	520	569
M1AP	4ACQ_A	4352	29.17	45.83	24	17	0	436	459	1175	1198
M1AP	4ACQ_A	4389	100	100	3	0	0	33	35	834	836
M1AP	4ACQ_A	4464	30.44	52.17	23	14	1	421	443	42	62
M1AP	4ACQ_A	4943	37.5	62.5	8	5	0	80	87	1257	1264
M1AP	4ACQ_A	5158	38.46	53.85	13	8	0	9	21	1154	1166
M1AP	4ACQ_A	5474	28.57	42.86	14	10	0	249	262	739	752
M1AP	4ACQ_A	5712	30.77	61.54	13	9	0	136	148	28	40
M1AP	4ACQ_A	5712	26.32	52.63	19	14	0	423	441	99	117
M1AP	4ACQ_A	5909	38.46	38.46	13	8	0	9	21	1167	1179
M1AP	4ACQ_A	5960	25.81	51.61	31	22	1	302	332	557	586
M1AP	4ACQ_A	6325	25	38.64	44	31	1	288	331	983	1024
M1AP	4ACQ_A	6488	33.33	55.56	9	6	0	370	378	865	873
M1AP	4ACQ_A	7246	27.66	42.55	47	24	3	165	209	509	547
M1AP	4ACQ_A	7371	27.27	54.55	11	8	0	499	509	505	515
M1AP	4ACQ_A	7625	75	100	4	1	0	160	163	678	681
M1AP	4ACQ_A	7756	45.46	54.55	11	6	0	178	188	324	334
M1AP	4ACQ_A	8232	36.36	54.55	11	7	0	459	469	677	687
M1AP	4ACQ_A	8373	33.33	83.33	6	4	0	383	388	471	476
M1AP	4ACQ_A	9351	37.5	75	8	5	0	70	77	1137	1144
M1AP	4ACQ_A	9592	100	100	2	0	0	336	337	155	156
M1AP	4ACQ_A	11177	21.43	42.86	14	11	0	323	336	1004	1017
M1AP	4ACQ_A	13475	28.57	47.62	21	14	1	479	499	313	332
M1AP	4ACQ_A	13941	50	83.33	6	3	0	198	203	578	583
M1AP	4ACQ_A	14060	33.33	55.56	9	6	0	468	476	187	195
M1AP	4ACQ_A	15702	100	100	3	0	0	332	334	1200	1202
M1AP	4ACQ_A	16245	29.17	41.67	24	17	0	413	436	138	161
M1AP	4ACQ_A	17388	33.33	55.56	9	6	0	410	418	1324	1332
M1AP	4ACQ_A	19091	31.25	43.75	16	11	0	457	472	807	822
M1AP	4ACQ_A	23015	22.22	38.89	18	14	0	393	410	773	790
M1AP	4ACQ_A	23609	100	100	2	0	0	41	42	897	898
M1AP	4ACQ_A	25703	50	75	4	2	0	477	480	483	486
M1AP	4ACQ_A	27278	40	60	5	3	0	232	236	612	616
M1AP	4ACQ_A	27745	100	100	2	0	0	331	332	1162	1163
M1AP	4ACQ_A	28221	50	100	2	1	0	33	34	715	716
M1AP	4ACQ_A	28462	100	100	2	0	0	84	85	1135	1136
M1AP	4ACQ_A	28949	40	40	5	3	0	351	355	379	383
M1AP	4ACQ_A	31250	22.22	50	18	13	1	294	310	411	428
M1AP	4ACQ_A	33165	14.29	71.43	7	6	0	36	42	222	228
M1AP	4ACQ_A	34311	60	60	5	2	0	356	360	1062	1066
M1AP	4ACQ_A	52026	66.67	66.67	3	1	0	528	530	173	175
M1AP	6MG0_B	13	30.56	45.83	72	39	4	402	468	1052	1117
M1AP	6MG0_B	41	21.11	37.78	90	60	1	254	332	255	344
M1AP	6MG0_B	196	29.17	43.75	48	26	3	182	226	105	147
M1AP	6MG0_B	344	27.78	61.11	18	13	0	347	364	34	51
M1AP	6MG0_B	913	44.44	61.11	18	8	1	390	405	908	925
M1AP	6MG0_B	977	28.89	46.67	45	25	2	434	476	601	640
M1AP	6MG0_B	977	29.63	38.89	54	34	2	180	231	1379	1430
M1AP	6MG0_B	1028	23.91	41.3	46	29	2	480	522	1474	1516
M1AP	6MG0_B	1168	27.27	48.48	33	20	1	387	419	260	288
M1AP	6MG0_B	1361	80	80	5	1	0	461	465	1046	1050
M1AP	6MG0_B	1613	42.86	85.71	7	4	0	75	81	1464	1470
M1AP	6MG0_B	1697	22.86	42.86	70	49	3	134	198	1139	1208
M1AP	6MG0_B	1816	41.67	50	12	6	1	331	342	85	95
M1AP	6MG0_B	1895	50	66.67	12	6	0	158	169	912	923
M1AP	6MG0_B	2364	26.19	42.86	84	48	4	128	207	852	925
M1AP	6MG0_B	2801	34.78	52.17	23	14	1	438	459	232	254
M1AP	6MG0_B	3102	30.77	61.54	13	9	0	148	160	1219	1231
M1AP	6MG0_B	3292	26.32	36.84	19	14	0	59	77	472	490
M1AP	6MG0_B	4431	24.14	41.38	58	35	2	414	471	680	728
M1AP	6MG0_B	4743	26.42	39.62	53	24	2	136	183	1249	1291
M1AP	6MG0_B	5526	100	100	3	0	0	437	439	658	660
M1AP	6MG0_B	5865	17.39	47.83	23	19	0	286	308	576	598
M1AP	6MG0_B	5965	40	50	10	6	0	518	527	78	87
M1AP	6MG0_B	6494	28.57	33.33	21	15	0	98	118	1184	1204
M1AP	6MG0_B	7376	42.86	50	14	8	0	358	371	189	202
M1AP	6MG0_B	9436	34.62	42.31	26	8	2	463	488	557	573
M1AP	6MG0_B	10448	27.27	45.45	11	8	0	344	354	1477	1487
M1AP	6MG0_B	10901	36.36	36.36	11	7	0	129	139	340	350
M1AP	6MG0_B	12382	23.53	58.82	17	9	1	54	66	1510	1526
M1AP	6MG0_B	12382	66.67	100	3	1	0	67	69	1687	1689
M1AP	6MG0_B	13827	37.5	62.5	8	5	0	357	364	1408	1415
M1AP	6MG0_B	14673	24.24	33.33	99	35	6	336	423	947	1016
M1AP	6MG0_B	16809	18.92	43.24	37	30	0	164	200	60	96
M1AP	6MG0_B	17096	40	80	5	3	0	215	219	321	325
M1AP	6MG0_B	17096	28.57	52.38	21	9	1	349	369	1692	1706
M1AP	6MG0_B	17838	20.51	41.03	39	29	1	129	167	1136	1172
M1AP	6MG0_B	18298	40	80	5	3	0	212	216	648	652
M1AP	6MG0_B	19091	57.14	57.14	7	3	0	355	361	1589	1595
M1AP	6MG0_B	19584	37.5	43.75	16	3	1	292	307	1518	1526
M1AP	6MG0_B	19751	100	100	2	0	0	384	385	174	175
M1AP	6MG0_B	20089	35.71	50	14	9	0	396	409	1450	1463
M1AP	6MG0_B	20960	100	100	2	0	0	228	229	368	369
M1AP	6MG0_B	21319	50	75	4	2	0	376	379	1246	1249
M1AP	6MG0_B	22625	35.29	35.29	17	10	1	71	86	1070	1086
M1AP	6MG0_B	22625	50	75	4	2	0	123	126	1696	1699
M1AP	6MG0_B	23406	50	100	4	2	0	33	36	121	124
M1AP	6MG0_B	24421	29.73	35.14	37	20	2	325	357	679	713
M1AP	6MG0_B	25051	40	40	5	3	0	254	258	498	502
M1AP	6MG0_B	25480	50	75	4	2	0	519	522	1560	1563
M1AP	6MG0_B	26360	60	60	5	2	0	201	205	271	275
M1AP	6MG0_B	27503	25	45	20	15	0	417	436	907	926
M1AP	6MG0_B	27974	50	75	4	2	0	443	446	108	111
M1AP	6MG0_B	29187	66.67	100	3	1	0	406	408	78	80
M1AP	6MG0_B	29940	100	100	2	0	0	22	23	856	857
M1AP	6MG0_B	30196	40	80	5	3	0	263	267	116	120
M1AP	6MG0_B	30975	50	75	4	2	0	233	236	1070	1073
M1AP	6MG0_B	31505	100	100	2	0	0	254	255	454	455
M1AP	6MG0_B	31505	33.33	50	6	4	0	458	463	499	504
M1AP	6MG0_B	31774	66.67	100	3	1	0	385	387	655	657
M1AP	6MG0_B	33434	33.33	41.67	12	8	0	519	530	972	983
M1AP	6MG0_B	34589	66.67	66.67	3	1	0	476	478	978	980
M1AP	6MG0_B	36396	100	100	2	0	0	137	138	1412	1413
M1AP	6MG0_B	37974	20.59	29.41	34	24	1	31	64	575	605
M1AP	6MG0_B	38624	40	80	5	3	0	24	28	1389	1393
M1AP	6MG0_B	39959	50	50	4	2	0	477	480	276	279
M1AP	6MG0_B	41691	33.33	66.67	3	2	0	37	39	192	194
M1AP	6MG0_B	42047	33.33	100	3	2	0	472	474	196	198
M1AP	6MG0_B	46162	27.78	44.44	18	11	1	434	449	779	796
M1AP	6MG0_B	48574	33.33	100	3	2	0	458	460	547	549
M1AP	6MG0_B	65935	66.67	66.67	3	1	0	391	393	1113	1115
M1AP	6MG0_A	13	30.56	45.83	72	39	4	402	468	1052	1117
M1AP	6MG0_A	41	21.11	37.78	90	60	1	254	332	255	344
M1AP	6MG0_A	196	29.17	43.75	48	26	3	182	226	105	147
M1AP	6MG0_A	344	27.78	61.11	18	13	0	347	364	34	51
M1AP	6MG0_A	913	44.44	61.11	18	8	1	390	405	908	925
M1AP	6MG0_A	977	28.89	46.67	45	25	2	434	476	601	640
M1AP	6MG0_A	977	29.63	38.89	54	34	2	180	231	1379	1430
M1AP	6MG0_A	1028	23.91	41.3	46	29	2	480	522	1474	1516
M1AP	6MG0_A	1168	27.27	48.48	33	20	1	387	419	260	288
M1AP	6MG0_A	1361	80	80	5	1	0	461	465	1046	1050
M1AP	6MG0_A	1613	42.86	85.71	7	4	0	75	81	1464	1470
M1AP	6MG0_A	1697	22.86	42.86	70	49	3	134	198	1139	1208
M1AP	6MG0_A	1816	41.67	50	12	6	1	331	342	85	95
M1AP	6MG0_A	1895	50	66.67	12	6	0	158	169	912	923
M1AP	6MG0_A	2364	26.19	42.86	84	48	4	128	207	852	925
M1AP	6MG0_A	2801	34.78	52.17	23	14	1	438	459	232	254
M1AP	6MG0_A	3102	30.77	61.54	13	9	0	148	160	1219	1231
M1AP	6MG0_A	3292	26.32	36.84	19	14	0	59	77	472	490
M1AP	6MG0_A	4431	24.14	41.38	58	35	2	414	471	680	728
M1AP	6MG0_A	4743	26.42	39.62	53	24	2	136	183	1249	1291
M1AP	6MG0_A	5526	100	100	3	0	0	437	439	658	660
M1AP	6MG0_A	5865	17.39	47.83	23	19	0	286	308	576	598
M1AP	6MG0_A	5965	40	50	10	6	0	518	527	78	87
M1AP	6MG0_A	6494	28.57	33.33	21	15	0	98	118	1184	1204
M1AP	6MG0_A	7376	42.86	50	14	8	0	358	371	189	202
M1AP	6MG0_A	9436	34.62	42.31	26	8	2	463	488	557	573
M1AP	6MG0_A	10448	27.27	45.45	11	8	0	344	354	1477	1487
M1AP	6MG0_A	10901	36.36	36.36	11	7	0	129	139	340	350
M1AP	6MG0_A	12382	23.53	58.82	17	9	1	54	66	1510	1526
M1AP	6MG0_A	12382	66.67	100	3	1	0	67	69	1687	1689
M1AP	6MG0_A	13827	37.5	62.5	8	5	0	357	364	1408	1415
M1AP	6MG0_A	14673	24.24	33.33	99	35	6	336	423	947	1016
M1AP	6MG0_A	16809	18.92	43.24	37	30	0	164	200	60	96
M1AP	6MG0_A	17096	40	80	5	3	0	215	219	321	325
M1AP	6MG0_A	17096	28.57	52.38	21	9	1	349	369	1692	1706
M1AP	6MG0_A	17838	20.51	41.03	39	29	1	129	167	1136	1172
M1AP	6MG0_A	18298	40	80	5	3	0	212	216	648	652
M1AP	6MG0_A	19091	57.14	57.14	7	3	0	355	361	1589	1595
M1AP	6MG0_A	19584	37.5	43.75	16	3	1	292	307	1518	1526
M1AP	6MG0_A	19751	100	100	2	0	0	384	385	174	175
M1AP	6MG0_A	20089	35.71	50	14	9	0	396	409	1450	1463
M1AP	6MG0_A	20960	100	100	2	0	0	228	229	368	369
M1AP	6MG0_A	21319	50	75	4	2	0	376	379	1246	1249
M1AP	6MG0_A	22625	35.29	35.29	17	10	1	71	86	1070	1086
M1AP	6MG0_A	22625	50	75	4	2	0	123	126	1696	1699
M1AP	6MG0_A	23406	50	100	4	2	0	33	36	121	124
M1AP	6MG0_A	24421	29.73	35.14	37	20	2	325	357	679	713
M1AP	6MG0_A	25051	40	40	5	3	0	254	258	498	502
M1AP	6MG0_A	25480	50	75	4	2	0	519	522	1560	1563
M1AP	6MG0_A	26360	60	60	5	2	0	201	205	271	275
M1AP	6MG0_A	27503	25	45	20	15	0	417	436	907	926
M1AP	6MG0_A	27974	50	75	4	2	0	443	446	108	111
M1AP	6MG0_A	29187	66.67	100	3	1	0	406	408	78	80
M1AP	6MG0_A	29940	100	100	2	0	0	22	23	856	857
M1AP	6MG0_A	30196	40	80	5	3	0	263	267	116	120
M1AP	6MG0_A	30975	50	75	4	2	0	233	236	1070	1073
M1AP	6MG0_A	31505	100	100	2	0	0	254	255	454	455
M1AP	6MG0_A	31505	33.33	50	6	4	0	458	463	499	504
M1AP	6MG0_A	31774	66.67	100	3	1	0	385	387	655	657
M1AP	6MG0_A	33434	33.33	41.67	12	8	0	519	530	972	983
M1AP	6MG0_A	34589	66.67	66.67	3	1	0	476	478	978	980
M1AP	6MG0_A	36396	100	100	2	0	0	137	138	1412	1413
M1AP	6MG0_A	37974	20.59	29.41	34	24	1	31	64	575	605
M1AP	6MG0_A	38624	40	80	5	3	0	24	28	1389	1393
M1AP	6MG0_A	39959	50	50	4	2	0	477	480	276	279
M1AP	6MG0_A	41691	33.33	66.67	3	2	0	37	39	192	194
M1AP	6MG0_A	42047	33.33	100	3	2	0	472	474	196	198
M1AP	6MG0_A	46162	27.78	44.44	18	11	1	434	449	779	796
M1AP	6MG0_A	48574	33.33	100	3	2	0	458	460	547	549
M1AP	6MG0_A	65935	66.67	66.67	3	1	0	391	393	1113	1115
M1AP	5OQJ_A	38	43.75	62.5	16	9	0	283	298	748	763
M1AP	5OQJ_A	210	24	34	50	35	1	477	526	142	188
M1AP	5OQJ_A	214	50	58.33	12	6	0	181	192	79	90
M1AP	5OQJ_A	530	50	70	10	5	0	1	10	658	667
M1AP	5OQJ_A	562	66.67	66.67	9	3	0	17	25	1185	1193
M1AP	5OQJ_A	618	29.73	51.35	37	19	2	114	150	202	231
M1AP	5OQJ_A	738	80	100	5	1	0	437	441	1547	1551
M1AP	5OQJ_A	929	23.73	42.37	59	39	3	384	440	1224	1278
M1AP	5OQJ_A	1037	41.67	66.67	12	7	0	113	124	1025	1036
M1AP	5OQJ_A	1055	50	83.33	6	3	0	361	366	232	237
M1AP	5OQJ_A	1572	31.25	43.75	16	11	0	215	230	268	283
M1AP	5OQJ_A	2153	29.41	58.82	17	12	0	410	426	970	986
M1AP	5OQJ_A	2171	29.41	58.82	17	11	1	376	392	1110	1125
M1AP	5OQJ_A	2731	22.45	40.82	49	35	1	306	351	924	972
M1AP	5OQJ_A	2801	19.23	42.31	26	21	0	28	53	213	238
M1AP	5OQJ_A	2874	28	56	25	18	0	424	448	1109	1133
M1AP	5OQJ_A	3320	26.67	60	15	11	0	45	59	1101	1115
M1AP	5OQJ_A	4176	38.46	38.46	13	8	0	371	383	583	595
M1AP	5OQJ_A	4431	57.14	71.43	7	3	0	192	198	1496	1502
M1AP	5OQJ_A	5815	55.56	66.67	9	4	0	351	359	906	914
M1AP	5OQJ_A	5815	25	41.67	36	27	0	355	390	1258	1293
M1AP	5OQJ_A	6119	24.14	44.83	29	20	1	166	192	414	442
M1AP	5OQJ_A	6224	66.67	66.67	6	2	0	98	103	818	823
M1AP	5OQJ_A	6892	37.5	43.75	16	8	1	373	386	78	93
M1AP	5OQJ_A	10099	50	50	8	4	0	414	421	784	791
M1AP	5OQJ_A	10185	37.5	56.25	16	8	1	158	173	929	942
M1AP	5OQJ_A	10360	24.71	43.53	85	48	5	141	213	825	905
M1AP	5OQJ_A	11182	45.46	54.55	11	6	0	176	186	1374	1384
M1AP	5OQJ_A	11278	60	60	5	2	0	121	125	1218	1222
M1AP	5OQJ_A	12382	20	36	25	20	0	496	520	1470	1494
M1AP	5OQJ_A	12382	36.36	36.36	11	7	0	189	199	1713	1723
M1AP	5OQJ_A	13945	100	100	2	0	0	33	34	184	185
M1AP	5OQJ_A	15705	50	100	4	2	0	32	35	1701	1704
M1AP	5OQJ_A	16952	33.33	44.44	9	6	0	51	59	146	154
M1AP	5OQJ_A	17096	20.69	41.38	58	43	2	422	477	449	505
M1AP	5OQJ_A	19418	50	75	4	2	0	219	222	1336	1339
M1AP	5OQJ_A	22056	21.43	50	28	19	1	53	80	529	553
M1AP	5OQJ_A	22056	75	75	4	1	0	525	528	1112	1115
M1AP	5OQJ_A	25265	100	100	2	0	0	372	373	395	396
M1AP	5OQJ_A	25265	100	100	2	0	0	57	58	638	639
M1AP	5OQJ_A	25916	50	100	2	1	0	361	362	555	556
M1AP	5OQJ_A	26812	66.67	100	3	1	0	283	285	437	439
M1AP	5OQJ_A	26812	50	100	4	2	0	281	284	1193	1196
M1AP	5OQJ_A	27503	22.92	43.75	48	33	2	204	250	429	473
M1AP	5OQJ_A	28213	66.67	100	3	1	0	480	482	1210	1212
M1AP	5OQJ_A	28453	50	75	4	2	0	373	376	285	288
M1AP	5OQJ_A	31773	66.67	66.67	3	1	0	368	370	1713	1715
M1AP	5OQJ_A	34296	25	37.5	32	18	1	209	240	883	908
M1AP	5OQJ_A	34588	50	75	4	2	0	364	367	95	98
M1AP	5OQJ_A	34588	50	75	4	2	0	489	492	1146	1149
M1AP	5OQJ_A	37335	66.67	100	3	1	0	434	436	1461	1463
M1AP	5OQJ_A	38624	50	75	4	2	0	180	183	603	606
M1AP	5OQJ_A	42046	66.67	100	3	1	0	248	250	1312	1314
M1AP	5OQJ_A	42405	66.67	100	3	1	0	107	109	796	798
M1AP	5OQJ_A	42766	33.33	100	3	2	0	183	185	973	975
M1AP	5OQJ_A	43869	66.67	100	3	1	0	215	217	847	849
M1AP	5OQJ_A	46555	66.67	66.67	3	1	0	304	306	975	977
M1AP	5OQJ_A	46952	100	100	2	0	0	441	442	570	571
M1AP	5GJV_F	20	22.22	44.44	45	35	0	296	340	404	448
M1AP	5GJV_F	97	28.21	43.59	39	28	0	136	174	259	297
M1AP	5GJV_F	165	28.33	41.67	60	34	2	373	423	909	968
M1AP	5GJV_F	739	25.81	41.94	31	18	1	52	77	1076	1106
M1AP	5GJV_F	854	20.93	44.19	43	30	1	437	475	627	669
M1AP	5GJV_F	1232	83.33	100	6	1	0	430	435	453	458
M1AP	5GJV_F	1460	27.78	66.67	18	12	1	382	399	620	636
M1AP	5GJV_F	1485	17.9	34.74	95	61	2	123	204	343	433
M1AP	5GJV_F	1498	71.43	85.71	7	2	0	31	37	924	930
M1AP	5GJV_F	1590	33.33	73.33	15	9	1	201	214	813	827
M1AP	5GJV_F	1761	22.58	41.94	31	24	0	5	35	600	630
M1AP	5GJV_F	1776	33.33	45.83	24	10	1	76	99	1017	1034
M1AP	5GJV_F	3540	57.14	57.14	7	3	0	256	262	435	441
M1AP	5GJV_F	3600	57.14	71.43	7	3	0	524	530	136	142
M1AP	5GJV_F	3854	100	100	3	0	0	372	374	787	789
M1AP	5GJV_F	4648	44.44	55.56	9	5	0	81	89	728	736
M1AP	5GJV_F	4728	37.5	50	16	10	0	248	263	470	485
M1AP	5GJV_F	4975	17.65	41.18	34	23	1	106	134	353	386
M1AP	5GJV_F	5104	20	37.33	75	46	3	379	441	626	698
M1AP	5GJV_F	5148	50	75	8	4	0	208	215	672	679
M1AP	5GJV_F	5849	24.32	37.84	37	17	2	419	455	867	892
M1AP	5GJV_F	6702	25	36.11	36	27	0	169	204	1054	1089
M1AP	5GJV_F	7423	18.03	29.51	61	47	1	452	512	743	800
M1AP	5GJV_F	7680	25	50	16	12	0	104	119	844	859
M1AP	5GJV_F	7812	80	80	5	1	0	165	169	214	218
M1AP	5GJV_F	9183	80	80	5	1	0	268	272	1080	1084
M1AP	5GJV_F	10257	30	30	20	14	0	498	517	1044	1063
M1AP	5GJV_F	10433	20	38.95	95	54	4	405	491	20	100
M1AP	5GJV_F	10794	23.81	47.62	21	16	0	279	299	464	484
M1AP	5GJV_F	14173	16.67	33.33	24	20	0	128	151	887	910
M1AP	5GJV_F	14540	75	75	4	1	0	303	306	765	768
M1AP	5GJV_F	15301	32	40	25	16	1	254	277	227	251
M1AP	5GJV_F	16379	66.67	66.67	6	2	0	23	28	1032	1037
M1AP	5GJV_F	16519	100	100	2	0	0	475	476	526	527
M1AP	5GJV_F	17683	50	100	4	2	0	471	474	912	915
M1AP	5GJV_F	22441	66.67	66.67	3	1	0	48	50	877	879
M1AP	5GJV_F	25496	40	80	5	3	0	315	319	213	217
M1AP	5GJV_F	27525	33.33	100	3	2	0	33	35	941	943
M1AP	5GJV_F	28967	100	100	2	0	0	529	530	243	244
M1AP	5GJV_F	32080	40	80	5	3	0	316	320	994	998
M1AP	5GJV_F	32355	66.67	100	3	1	0	45	47	550	552
M1AP	5GJV_F	36759	66.67	100	3	1	0	193	195	763	765
M1AP	5GJV_F	37390	66.67	66.67	3	1	0	437	439	244	246
M1AP	5GJV_F	37390	66.67	100	3	1	0	39	41	449	451
M1AP	5GJV_F	38684	100	100	2	0	0	458	459	674	675
M1AP	5GJV_F	42480	66.67	66.67	3	1	0	284	286	1042	1044
M1AP	5GJV_F	48262	66.67	100	3	1	0	430	432	771	773
M1AP	3HRZ_D	32	35.71	50	28	17	1	206	233	438	464
M1AP	3HRZ_D	41	36.36	54.55	22	14	0	68	89	5	26
M1AP	3HRZ_D	66	29.63	51.85	27	17	1	371	395	479	505
M1AP	3HRZ_D	101	22.83	41.3	92	52	4	83	171	481	556
M1AP	3HRZ_D	214	21.43	39.29	56	38	1	306	361	473	522
M1AP	3HRZ_D	317	26.03	34.25	73	44	2	70	137	591	658
M1AP	3HRZ_D	395	36.84	42.11	19	12	0	482	500	27	45
M1AP	3HRZ_D	402	66.67	83.33	6	2	0	256	261	569	574
M1AP	3HRZ_D	846	40	55	20	10	1	490	507	566	585
M1AP	3HRZ_D	2418	35.71	46.43	28	16	1	318	343	570	597
M1AP	3HRZ_D	2633	24	44	25	19	0	502	526	705	729
M1AP	3HRZ_D	3461	23.08	42.31	26	20	0	160	185	434	459
M1AP	3HRZ_D	3769	44.44	66.67	9	5	0	482	490	46	54
M1AP	3HRZ_D	5396	18.33	41.67	60	47	1	421	478	422	481
M1AP	3HRZ_D	7400	20	40	30	22	1	336	365	470	497
M1AP	3HRZ_D	7464	75	75	4	1	0	251	254	80	83
M1AP	3HRZ_D	9479	25	75	12	9	0	273	284	112	123
M1AP	3HRZ_D	11244	37.5	62.5	8	5	0	425	432	245	252
M1AP	3HRZ_D	12246	50	100	4	2	0	323	326	277	280
M1AP	3HRZ_D	17084	20.51	43.59	39	27	2	39	75	130	166
M1AP	3HRZ_D	18292	66.67	100	3	1	0	368	370	371	373
M1AP	3HRZ_D	20614	20	35	60	30	3	23	72	683	734
M1AP	3HRZ_D	23230	50	100	4	2	0	403	406	381	384
M1AP	3HRZ_D	27790	100	100	2	0	0	57	58	676	677
M1AP	3HRZ_D	31318	100	100	2	0	0	252	253	91	92
M1AP	3HRZ_D	34992	25	100	4	3	0	318	321	699	702
M1AP	3HRZ_D	35292	100	100	2	0	0	278	279	224	225
M1AP	3HRZ_D	35292	66.67	100	3	1	0	233	235	507	509
M1AP	3HRZ_D	40456	50	100	2	1	0	350	351	164	165
M1AP	3HRZ_D	48397	33.33	100	3	2	0	355	357	367	369
M1AP	3HRZ_D	48812	100	100	1	0	0	226	226	470	470
M1AP	2XWJ_I	32	35.71	50	28	17	1	206	233	438	464
M1AP	2XWJ_I	41	36.36	54.55	22	14	0	68	89	5	26
M1AP	2XWJ_I	66	29.63	51.85	27	17	1	371	395	479	505
M1AP	2XWJ_I	101	22.83	41.3	92	52	4	83	171	481	556
M1AP	2XWJ_I	214	21.43	39.29	56	38	1	306	361	473	522
M1AP	2XWJ_I	317	26.03	34.25	73	44	2	70	137	591	658
M1AP	2XWJ_I	395	36.84	42.11	19	12	0	482	500	27	45
M1AP	2XWJ_I	402	66.67	83.33	6	2	0	256	261	569	574
M1AP	2XWJ_I	846	40	55	20	10	1	490	507	566	585
M1AP	2XWJ_I	2418	35.71	46.43	28	16	1	318	343	570	597
M1AP	2XWJ_I	2633	24	44	25	19	0	502	526	705	729
M1AP	2XWJ_I	3461	23.08	42.31	26	20	0	160	185	434	459
M1AP	2XWJ_I	3769	44.44	66.67	9	5	0	482	490	46	54
M1AP	2XWJ_I	5396	18.33	41.67	60	47	1	421	478	422	481
M1AP	2XWJ_I	7400	20	40	30	22	1	336	365	470	497
M1AP	2XWJ_I	7464	75	75	4	1	0	251	254	80	83
M1AP	2XWJ_I	9479	25	75	12	9	0	273	284	112	123
M1AP	2XWJ_I	11244	37.5	62.5	8	5	0	425	432	245	252
M1AP	2XWJ_I	12246	50	100	4	2	0	323	326	277	280
M1AP	2XWJ_I	17084	20.51	43.59	39	27	2	39	75	130	166
M1AP	2XWJ_I	18292	66.67	100	3	1	0	368	370	371	373
M1AP	2XWJ_I	20614	20	35	60	30	3	23	72	683	734
M1AP	2XWJ_I	23230	50	100	4	2	0	403	406	381	384
M1AP	2XWJ_I	27790	100	100	2	0	0	57	58	676	677
M1AP	2XWJ_I	31318	100	100	2	0	0	252	253	91	92
M1AP	2XWJ_I	34992	25	100	4	3	0	318	321	699	702
M1AP	2XWJ_I	35292	100	100	2	0	0	278	279	224	225
M1AP	2XWJ_I	35292	66.67	100	3	1	0	233	235	507	509
M1AP	2XWJ_I	40456	50	100	2	1	0	350	351	164	165
M1AP	2XWJ_I	48397	33.33	100	3	2	0	355	357	367	369
M1AP	2XWJ_I	48812	100	100	1	0	0	226	226	470	470
M1AP	2XWB_F	33	35.71	50	28	17	1	206	233	429	455
M1AP	2XWB_F	61	29.63	51.85	27	17	1	371	395	470	496
M1AP	2XWB_F	105	46.67	60	15	8	0	75	89	3	17
M1AP	2XWB_F	111	22.83	41.3	92	52	4	83	171	472	547
M1AP	2XWB_F	215	21.43	39.29	56	38	1	306	361	464	513
M1AP	2XWB_F	339	26.03	34.25	73	44	2	70	137	582	649
M1AP	2XWB_F	375	36.84	42.11	19	12	0	482	500	18	36
M1AP	2XWB_F	412	66.67	83.33	6	2	0	256	261	560	565
M1AP	2XWB_F	789	40	55	20	10	1	490	507	557	576
M1AP	2XWB_F	2277	35.71	46.43	28	16	1	318	343	561	588
M1AP	2XWB_F	2588	24	44	25	19	0	502	526	696	720
M1AP	2XWB_F	3611	23.08	42.31	26	20	0	160	185	425	450
M1AP	2XWB_F	3642	44.44	66.67	9	5	0	482	490	37	45
M1AP	2XWB_F	5349	18.33	41.67	60	47	1	421	478	413	472
M1AP	2XWB_F	6911	20	40	30	22	1	336	365	461	488
M1AP	2XWB_F	7399	75	75	4	1	0	251	254	71	74
M1AP	2XWB_F	9724	25	75	12	9	0	273	284	103	114
M1AP	2XWB_F	11535	37.5	62.5	8	5	0	425	432	236	243
M1AP	2XWB_F	12457	50	100	4	2	0	323	326	268	271
M1AP	2XWB_F	18136	20.51	43.59	39	27	2	39	75	121	157
M1AP	2XWB_F	18292	66.67	100	3	1	0	368	370	362	364
M1AP	2XWB_F	20969	20	35	60	30	3	23	72	674	725
M1AP	2XWB_F	23033	50	100	4	2	0	403	406	372	375
M1AP	2XWB_F	27791	100	100	2	0	0	57	58	667	668
M1AP	2XWB_F	30789	100	100	2	0	0	252	253	82	83
M1AP	2XWB_F	35295	66.67	100	3	1	0	233	235	498	500
M1AP	2XWB_F	35295	25	100	4	3	0	318	321	690	693
M1AP	2XWB_F	35902	100	100	2	0	0	278	279	215	216
M1AP	2XWB_F	40460	50	100	2	1	0	350	351	155	156
M1AP	2XWB_F	47583	100	100	1	0	0	226	226	461	461
M1AP	2XWB_F	47991	33.33	100	3	2	0	355	357	358	360
M1AP	4KXF_D	85	21.88	56.25	32	24	1	17	48	46	76
M1AP	4KXF_D	161	28.57	47.62	21	15	0	368	388	350	370
M1AP	4KXF_D	202	41.18	47.06	17	10	0	261	277	820	836
M1AP	4KXF_D	277	37.5	50	16	10	0	435	450	435	450
M1AP	4KXF_D	331	27.59	51.72	29	18	1	128	156	285	310
M1AP	4KXF_D	428	71.43	85.71	7	2	0	203	209	120	126
M1AP	4KXF_D	803	25	50	28	21	0	499	526	631	658
M1AP	4KXF_D	1037	25.93	38.89	108	66	5	307	404	179	282
M1AP	4KXF_D	1120	25.93	44.44	27	20	0	480	506	323	349
M1AP	4KXF_D	1483	50	62.5	8	4	0	439	446	250	257
M1AP	4KXF_D	1643	66.67	83.33	6	2	0	27	32	892	897
M1AP	4KXF_D	2580	53.85	76.92	13	4	1	147	159	894	904
M1AP	4KXF_D	2603	47.37	52.63	19	6	2	365	380	166	183
M1AP	4KXF_D	2907	41.67	50	12	7	0	519	530	886	897
M1AP	4KXF_D	4566	22.22	35.56	45	35	0	474	518	911	955
M1AP	4KXF_D	6585	37.5	50	32	12	4	3	34	632	655
M1AP	4KXF_D	6930	25	58.33	12	9	0	162	173	919	930
M1AP	4KXF_D	7546	22.73	40.91	22	17	0	239	260	264	285
M1AP	4KXF_D	8217	31.25	43.75	16	11	0	75	90	165	180
M1AP	4KXF_D	10080	50	62.5	8	4	0	173	180	518	525
M1AP	4KXF_D	10976	40	100	5	3	0	281	285	773	777
M1AP	4KXF_D	18609	27.5	40	40	20	2	407	437	896	935
M1AP	4KXF_D	21876	20	44	25	20	0	31	55	798	822
M1AP	4KXF_D	22634	25	58.33	12	9	0	293	304	80	91
M1AP	4KXF_D	26835	28.57	50	14	10	0	448	461	108	121
M1AP	4KXF_D	28242	50	100	2	1	0	467	468	890	891
M1AP	4KXF_D	31816	50	66.67	6	3	0	220	225	682	687
M1AP	4KXF_D	34644	100	100	2	0	0	415	416	259	260
M1AP	4KXF_D	35540	66.67	66.67	3	1	0	269	271	948	950
M1AP	4KXF_D	36459	75	100	4	1	0	356	359	156	159
M1AP	4KXF_D	36459	40	40	5	3	0	477	481	831	835
M1AP	4KXF_D	47469	66.67	100	3	1	0	403	405	937	939
M1AP	4KXF_D	51248	66.67	100	3	1	0	218	220	72	74
M1AP	4KXF_D	56760	66.67	100	3	1	0	130	132	724	726
M1AP	4KXF_D	57734	25	37.5	16	6	1	335	344	889	904
M1AP	6FPZ_A	1.6	21.77	43.55	124	89	4	221	343	39	155
M1AP	6FPZ_A	467	50	57.14	14	3	1	371	380	638	651
M1AP	6FPZ_A	540	29.03	54.84	31	20	2	438	468	151	179
M1AP	6FPZ_A	573	33.33	46.67	30	19	1	130	159	50	78
M1AP	6FPZ_A	887	44.44	66.67	9	5	0	256	264	466	474
M1AP	6FPZ_A	1117	31.82	45.45	22	12	1	190	208	639	660
M1AP	6FPZ_A	1270	24.49	40.82	49	36	1	372	420	270	317
M1AP	6FPZ_A	1627	23.91	41.3	46	33	1	423	468	405	448
M1AP	6FPZ_A	1699	66.67	66.67	6	2	0	3	8	651	656
M1AP	6FPZ_A	2195	42.86	64.29	14	8	0	507	520	638	651
M1AP	6FPZ_A	3253	21.05	57.89	19	15	0	39	57	275	293
M1AP	6FPZ_A	7848	50	100	4	2	0	206	209	181	184
M1AP	6FPZ_A	8261	34.62	50	26	13	2	202	226	306	328
M1AP	6FPZ_A	8695	42.86	71.43	7	4	0	404	410	76	82
M1AP	6FPZ_A	9471	42.86	85.71	7	4	0	234	240	540	546
M1AP	6FPZ_A	9471	27.45	35.29	51	31	2	482	529	582	629
M1AP	6FPZ_A	10584	33.33	66.67	9	6	0	461	469	501	509
M1AP	6FPZ_A	18926	100	100	2	0	0	374	375	242	243
M1AP	6FPZ_A	18926	100	100	2	0	0	374	375	543	544
M1AP	6FPZ_A	21886	20	80	5	4	0	521	525	106	110
M1AP	6FPZ_A	24879	66.67	100	3	1	0	121	123	522	524
M1AP	6FPZ_A	26412	10	60	10	9	0	296	305	259	268
M1AP	6FPZ_A	29515	28.57	85.71	7	5	0	153	159	164	170
M1AP	6FPZ_A	29515	50	100	4	2	0	247	250	575	578
M1AP	6FPZ_A	29515	100	100	2	0	0	278	279	606	607
M1AP	6FPZ_A	31068	50	75	4	2	0	110	113	289	292
M1AP	6FPZ_A	40837	66.67	100	3	1	0	329	331	538	540
M1AP	6FPZ_A	41541	66.67	66.67	3	1	0	463	465	636	638
M1AP	5BP4_A	418	28.57	28.57	42	28	1	232	273	484	523
M1AP	5BP4_A	739	30.56	44.44	36	22	1	353	388	307	339
M1AP	5BP4_A	840	80	80	5	1	0	371	375	563	567
M1AP	5BP4_A	1132	55.56	66.67	9	4	0	24	32	22	30
M1AP	5BP4_A	1473	25	46.88	32	22	1	183	212	723	754
M1AP	5BP4_A	1537	37.5	75	8	5	0	362	369	335	342
M1AP	5BP4_A	1732	37.5	87.5	8	5	0	413	420	28	35
M1AP	5BP4_A	1886	19.7	34.85	66	40	1	203	268	269	321
M1AP	5BP4_A	1968	38.46	53.85	13	8	0	7	19	610	622
M1AP	5BP4_A	2255	50	70	10	5	0	180	189	648	657
M1AP	5BP4_A	2274	50	83.33	6	3	0	102	107	219	224
M1AP	5BP4_A	2936	32.35	44.12	34	19	1	356	389	1	30
M1AP	5BP4_A	3663	46.15	53.85	13	7	0	487	499	955	967
M1AP	5BP4_A	3790	26.67	40	15	11	0	127	141	651	665
M1AP	5BP4_A	3823	20.31	37.5	64	47	1	171	234	446	505
M1AP	5BP4_A	4057	35.29	41.18	17	11	0	354	370	84	100
M1AP	5BP4_A	4092	31.03	41.38	29	13	1	357	385	816	837
M1AP	5BP4_A	4810	23.81	42.86	21	16	0	45	65	231	251
M1AP	5BP4_A	5419	22.05	38.58	127	78	5	45	158	599	717
M1AP	5BP4_A	6316	50	75	4	2	0	523	526	38	41
M1AP	5BP4_A	6590	33.33	33.33	12	8	0	325	336	1054	1065
M1AP	5BP4_A	8222	31.25	43.75	16	11	0	362	377	999	1014
M1AP	5BP4_A	9262	29.63	44.44	27	13	1	131	157	920	940
M1AP	5BP4_A	9342	42.86	57.14	7	4	0	364	370	356	362
M1AP	5BP4_A	10613	50	62.5	8	4	0	487	494	70	77
M1AP	5BP4_A	12582	100	100	3	0	0	497	499	99	101
M1AP	5BP4_A	14174	40	60	5	3	0	71	75	405	409
M1AP	5BP4_A	15044	100	100	2	0	0	362	363	49	50
M1AP	5BP4_A	17683	40	100	5	3	0	365	369	1074	1078
M1AP	5BP4_A	19920	33.33	41.67	12	8	0	2	13	854	865
M1AP	5BP4_A	20610	25	62.5	8	6	0	50	57	351	358
M1AP	5BP4_A	21143	60	60	5	2	0	451	455	422	426
M1AP	5BP4_A	25932	38.89	50	18	8	1	312	326	673	690
M1AP	5BP4_A	27758	33.33	66.67	3	2	0	521	523	511	513
M1AP	5BP4_A	28719	50	50	8	4	0	365	372	642	649
M1AP	5BP4_A	29461	33.33	66.67	3	2	0	33	35	1061	1063
M1AP	5BP4_A	29967	50	75	4	2	0	30	33	1054	1057
M1AP	5BP4_A	30223	100	100	3	0	0	400	402	186	188
M1AP	5BP4_A	38352	100	100	3	0	0	399	401	531	533
M1AP	5BP4_A	40360	66.67	66.67	3	1	0	415	417	547	549
M1AP	5BP4_A	40360	100	100	2	0	0	501	502	587	588
M1AP	5BP4_A	43943	33.33	66.67	3	2	0	338	340	1060	1062
M1AP	5BP4_A	45079	100	100	2	0	0	151	152	776	777
M1AP	5BP4_A	47038	100	100	2	0	0	407	408	646	647
M1AP	5BP4_A	50350	66.67	100	3	1	0	342	344	1014	1016
M1AP	5BP4_A	96926	28.57	28.57	7	5	0	479	485	690	696
M1AP	6CIO_D	56	24.56	47.37	57	33	3	258	309	686	737
M1AP	6CIO_D	295	75	100	8	2	0	136	143	396	403
M1AP	6CIO_D	752	71.43	71.43	7	2	0	413	419	206	212
M1AP	6CIO_D	1222	44.44	66.67	9	5	0	269	277	837	845
M1AP	6CIO_D	1286	24	40	50	35	1	348	397	309	355
M1AP	6CIO_D	1499	21.43	42.86	28	22	0	440	467	207	234
M1AP	6CIO_D	1499	80	80	5	1	0	286	290	411	415
M1AP	6CIO_D	1605	28.95	52.63	38	21	2	142	174	268	304
M1AP	6CIO_D	3572	42.86	52.38	21	8	2	354	372	486	504
M1AP	6CIO_D	3664	37.5	87.5	8	5	0	398	405	528	535
M1AP	6CIO_D	4894	66.67	83.33	6	2	0	113	118	321	326
M1AP	6CIO_D	5607	38.89	55.56	18	8	1	308	325	574	588
M1AP	6CIO_D	6762	42.86	57.14	7	4	0	288	294	439	445
M1AP	6CIO_D	6820	33.33	44.44	9	6	0	191	199	642	650
M1AP	6CIO_D	6820	37.5	75	8	5	0	71	78	925	932
M1AP	6CIO_D	8508	22.22	44.44	27	19	1	324	348	495	521
M1AP	6CIO_D	8803	23.08	53.85	13	10	0	73	85	637	649
M1AP	6CIO_D	8954	29.03	32.26	31	14	1	350	372	903	933
M1AP	6CIO_D	9185	35.71	42.86	14	9	0	293	306	338	351
M1AP	6CIO_D	9666	24.19	38.71	62	40	2	396	455	297	353
M1AP	6CIO_D	9832	45.46	63.64	11	6	0	400	410	22	32
M1AP	6CIO_D	9916	31.58	52.63	19	13	0	413	431	930	948
M1AP	6CIO_D	10347	26.32	42.11	19	13	1	225	243	968	985
M1AP	6CIO_D	11856	57.14	57.14	7	3	0	218	224	307	313
M1AP	6CIO_D	13700	36.36	45.45	11	7	0	515	525	170	180
M1AP	6CIO_D	13700	28.57	85.71	7	5	0	519	525	522	528
M1AP	6CIO_D	17238	33.33	46.67	15	10	0	191	205	652	666
M1AP	6CIO_D	17385	66.67	66.67	3	1	0	38	40	742	744
M1AP	6CIO_D	17835	28.57	64.29	14	10	0	143	156	460	473
M1AP	6CIO_D	19254	42.86	57.14	7	4	0	402	408	226	232
M1AP	6CIO_D	19751	14.29	35.71	42	36	0	390	431	1077	1118
M1AP	6CIO_D	23816	50	75	4	2	0	227	230	69	72
M1AP	6CIO_D	25063	50	50	4	2	0	211	214	375	378
M1AP	6CIO_D	25493	66.67	100	3	1	0	165	167	442	444
M1AP	6CIO_D	27057	45.46	63.64	11	4	1	57	67	858	866
M1AP	6CIO_D	29711	66.67	66.67	3	1	0	518	520	656	658
M1AP	6CIO_D	31267	26.09	43.48	23	15	1	212	232	392	414
M1AP	6CIO_D	33185	66.67	66.67	3	1	0	368	370	713	715
M1AP	6CIO_D	34043	66.67	100	3	1	0	402	404	920	922
M1AP	6CIO_D	34627	66.67	66.67	3	1	0	521	523	839	841
M1AP	6CIO_D	38023	66.67	100	3	1	0	479	481	252	254
M1AP	6CIO_D	39339	66.67	100	3	1	0	235	237	610	612
M1AP	6CIO_D	63879	66.67	66.67	3	1	0	491	493	695	697
M1AP	6CIN_C	56	24.56	47.37	57	33	3	258	309	686	737
M1AP	6CIN_C	295	75	100	8	2	0	136	143	396	403
M1AP	6CIN_C	752	71.43	71.43	7	2	0	413	419	206	212
M1AP	6CIN_C	1222	44.44	66.67	9	5	0	269	277	837	845
M1AP	6CIN_C	1286	24	40	50	35	1	348	397	309	355
M1AP	6CIN_C	1499	21.43	42.86	28	22	0	440	467	207	234
M1AP	6CIN_C	1499	80	80	5	1	0	286	290	411	415
M1AP	6CIN_C	1605	28.95	52.63	38	21	2	142	174	268	304
M1AP	6CIN_C	3572	42.86	52.38	21	8	2	354	372	486	504
M1AP	6CIN_C	3664	37.5	87.5	8	5	0	398	405	528	535
M1AP	6CIN_C	4894	66.67	83.33	6	2	0	113	118	321	326
M1AP	6CIN_C	5607	38.89	55.56	18	8	1	308	325	574	588
M1AP	6CIN_C	6762	42.86	57.14	7	4	0	288	294	439	445
M1AP	6CIN_C	6820	33.33	44.44	9	6	0	191	199	642	650
M1AP	6CIN_C	6820	37.5	75	8	5	0	71	78	925	932
M1AP	6CIN_C	8508	22.22	44.44	27	19	1	324	348	495	521
M1AP	6CIN_C	8803	23.08	53.85	13	10	0	73	85	637	649
M1AP	6CIN_C	8954	29.03	32.26	31	14	1	350	372	903	933
M1AP	6CIN_C	9185	35.71	42.86	14	9	0	293	306	338	351
M1AP	6CIN_C	9666	24.19	38.71	62	40	2	396	455	297	353
M1AP	6CIN_C	9832	45.46	63.64	11	6	0	400	410	22	32
M1AP	6CIN_C	9916	31.58	52.63	19	13	0	413	431	930	948
M1AP	6CIN_C	10347	26.32	42.11	19	13	1	225	243	968	985
M1AP	6CIN_C	11856	57.14	57.14	7	3	0	218	224	307	313
M1AP	6CIN_C	13700	36.36	45.45	11	7	0	515	525	170	180
M1AP	6CIN_C	13700	28.57	85.71	7	5	0	519	525	522	528
M1AP	6CIN_C	17238	33.33	46.67	15	10	0	191	205	652	666
M1AP	6CIN_C	17385	66.67	66.67	3	1	0	38	40	742	744
M1AP	6CIN_C	17835	28.57	64.29	14	10	0	143	156	460	473
M1AP	6CIN_C	19254	42.86	57.14	7	4	0	402	408	226	232
M1AP	6CIN_C	19751	14.29	35.71	42	36	0	390	431	1077	1118
M1AP	6CIN_C	23816	50	75	4	2	0	227	230	69	72
M1AP	6CIN_C	25063	50	50	4	2	0	211	214	375	378
M1AP	6CIN_C	25493	66.67	100	3	1	0	165	167	442	444
M1AP	6CIN_C	27057	45.46	63.64	11	4	1	57	67	858	866
M1AP	6CIN_C	29711	66.67	66.67	3	1	0	518	520	656	658
M1AP	6CIN_C	31267	26.09	43.48	23	15	1	212	232	392	414
M1AP	6CIN_C	33185	66.67	66.67	3	1	0	368	370	713	715
M1AP	6CIN_C	34043	66.67	100	3	1	0	402	404	920	922
M1AP	6CIN_C	34627	66.67	66.67	3	1	0	521	523	839	841
M1AP	6CIN_C	38023	66.67	100	3	1	0	479	481	252	254
M1AP	6CIN_C	39339	66.67	100	3	1	0	235	237	610	612
M1AP	6CIN_C	63879	66.67	66.67	3	1	0	491	493	695	697
M1AP	6CIN_B	56	24.56	47.37	57	33	3	258	309	686	737
M1AP	6CIN_B	295	75	100	8	2	0	136	143	396	403
M1AP	6CIN_B	752	71.43	71.43	7	2	0	413	419	206	212
M1AP	6CIN_B	1222	44.44	66.67	9	5	0	269	277	837	845
M1AP	6CIN_B	1286	24	40	50	35	1	348	397	309	355
M1AP	6CIN_B	1499	21.43	42.86	28	22	0	440	467	207	234
M1AP	6CIN_B	1499	80	80	5	1	0	286	290	411	415
M1AP	6CIN_B	1605	28.95	52.63	38	21	2	142	174	268	304
M1AP	6CIN_B	3572	42.86	52.38	21	8	2	354	372	486	504
M1AP	6CIN_B	3664	37.5	87.5	8	5	0	398	405	528	535
M1AP	6CIN_B	4894	66.67	83.33	6	2	0	113	118	321	326
M1AP	6CIN_B	5607	38.89	55.56	18	8	1	308	325	574	588
M1AP	6CIN_B	6762	42.86	57.14	7	4	0	288	294	439	445
M1AP	6CIN_B	6820	33.33	44.44	9	6	0	191	199	642	650
M1AP	6CIN_B	6820	37.5	75	8	5	0	71	78	925	932
M1AP	6CIN_B	8508	22.22	44.44	27	19	1	324	348	495	521
M1AP	6CIN_B	8803	23.08	53.85	13	10	0	73	85	637	649
M1AP	6CIN_B	8954	29.03	32.26	31	14	1	350	372	903	933
M1AP	6CIN_B	9185	35.71	42.86	14	9	0	293	306	338	351
M1AP	6CIN_B	9666	24.19	38.71	62	40	2	396	455	297	353
M1AP	6CIN_B	9832	45.46	63.64	11	6	0	400	410	22	32
M1AP	6CIN_B	9916	31.58	52.63	19	13	0	413	431	930	948
M1AP	6CIN_B	10347	26.32	42.11	19	13	1	225	243	968	985
M1AP	6CIN_B	11856	57.14	57.14	7	3	0	218	224	307	313
M1AP	6CIN_B	13700	36.36	45.45	11	7	0	515	525	170	180
M1AP	6CIN_B	13700	28.57	85.71	7	5	0	519	525	522	528
M1AP	6CIN_B	17238	33.33	46.67	15	10	0	191	205	652	666
M1AP	6CIN_B	17385	66.67	66.67	3	1	0	38	40	742	744
M1AP	6CIN_B	17835	28.57	64.29	14	10	0	143	156	460	473
M1AP	6CIN_B	19254	42.86	57.14	7	4	0	402	408	226	232
M1AP	6CIN_B	19751	14.29	35.71	42	36	0	390	431	1077	1118
M1AP	6CIN_B	23816	50	75	4	2	0	227	230	69	72
M1AP	6CIN_B	25063	50	50	4	2	0	211	214	375	378
M1AP	6CIN_B	25493	66.67	100	3	1	0	165	167	442	444
M1AP	6CIN_B	27057	45.46	63.64	11	4	1	57	67	858	866
M1AP	6CIN_B	29711	66.67	66.67	3	1	0	518	520	656	658
M1AP	6CIN_B	31267	26.09	43.48	23	15	1	212	232	392	414
M1AP	6CIN_B	33185	66.67	66.67	3	1	0	368	370	713	715
M1AP	6CIN_B	34043	66.67	100	3	1	0	402	404	920	922
M1AP	6CIN_B	34627	66.67	66.67	3	1	0	521	523	839	841
M1AP	6CIN_B	38023	66.67	100	3	1	0	479	481	252	254
M1AP	6CIN_B	39339	66.67	100	3	1	0	235	237	610	612
M1AP	6CIN_B	63879	66.67	66.67	3	1	0	491	493	695	697
M1AP	6CIN_A	56	24.56	47.37	57	33	3	258	309	686	737
M1AP	6CIN_A	295	75	100	8	2	0	136	143	396	403
M1AP	6CIN_A	752	71.43	71.43	7	2	0	413	419	206	212
M1AP	6CIN_A	1222	44.44	66.67	9	5	0	269	277	837	845
M1AP	6CIN_A	1286	24	40	50	35	1	348	397	309	355
M1AP	6CIN_A	1499	21.43	42.86	28	22	0	440	467	207	234
M1AP	6CIN_A	1499	80	80	5	1	0	286	290	411	415
M1AP	6CIN_A	1605	28.95	52.63	38	21	2	142	174	268	304
M1AP	6CIN_A	3572	42.86	52.38	21	8	2	354	372	486	504
M1AP	6CIN_A	3664	37.5	87.5	8	5	0	398	405	528	535
M1AP	6CIN_A	4894	66.67	83.33	6	2	0	113	118	321	326
M1AP	6CIN_A	5607	38.89	55.56	18	8	1	308	325	574	588
M1AP	6CIN_A	6762	42.86	57.14	7	4	0	288	294	439	445
M1AP	6CIN_A	6820	33.33	44.44	9	6	0	191	199	642	650
M1AP	6CIN_A	6820	37.5	75	8	5	0	71	78	925	932
M1AP	6CIN_A	8508	22.22	44.44	27	19	1	324	348	495	521
M1AP	6CIN_A	8803	23.08	53.85	13	10	0	73	85	637	649
M1AP	6CIN_A	8954	29.03	32.26	31	14	1	350	372	903	933
M1AP	6CIN_A	9185	35.71	42.86	14	9	0	293	306	338	351
M1AP	6CIN_A	9666	24.19	38.71	62	40	2	396	455	297	353
M1AP	6CIN_A	9832	45.46	63.64	11	6	0	400	410	22	32
M1AP	6CIN_A	9916	31.58	52.63	19	13	0	413	431	930	948
M1AP	6CIN_A	10347	26.32	42.11	19	13	1	225	243	968	985
M1AP	6CIN_A	11856	57.14	57.14	7	3	0	218	224	307	313
M1AP	6CIN_A	13700	36.36	45.45	11	7	0	515	525	170	180
M1AP	6CIN_A	13700	28.57	85.71	7	5	0	519	525	522	528
M1AP	6CIN_A	17238	33.33	46.67	15	10	0	191	205	652	666
M1AP	6CIN_A	17385	66.67	66.67	3	1	0	38	40	742	744
M1AP	6CIN_A	17835	28.57	64.29	14	10	0	143	156	460	473
M1AP	6CIN_A	19254	42.86	57.14	7	4	0	402	408	226	232
M1AP	6CIN_A	19751	14.29	35.71	42	36	0	390	431	1077	1118
M1AP	6CIN_A	23816	50	75	4	2	0	227	230	69	72
M1AP	6CIN_A	25063	50	50	4	2	0	211	214	375	378
M1AP	6CIN_A	25493	66.67	100	3	1	0	165	167	442	444
M1AP	6CIN_A	27057	45.46	63.64	11	4	1	57	67	858	866
M1AP	6CIN_A	29711	66.67	66.67	3	1	0	518	520	656	658
M1AP	6CIN_A	31267	26.09	43.48	23	15	1	212	232	392	414
M1AP	6CIN_A	33185	66.67	66.67	3	1	0	368	370	713	715
M1AP	6CIN_A	34043	66.67	100	3	1	0	402	404	920	922
M1AP	6CIN_A	34627	66.67	66.67	3	1	0	521	523	839	841
M1AP	6CIN_A	38023	66.67	100	3	1	0	479	481	252	254
M1AP	6CIN_A	39339	66.67	100	3	1	0	235	237	610	612
M1AP	6CIN_A	63879	66.67	66.67	3	1	0	491	493	695	697
M1AP	5CIO_B	57	26.39	43.06	72	47	2	110	178	80	148
M1AP	5CIO_B	99	50	60	20	8	1	448	465	614	633
M1AP	5CIO_B	414	33.33	61.9	21	14	0	443	463	340	360
M1AP	5CIO_B	466	57.14	71.43	7	3	0	333	339	27	33
M1AP	5CIO_B	525	55.56	77.78	9	4	0	492	500	453	461
M1AP	5CIO_B	592	50	50	14	7	0	11	24	618	631
M1AP	5CIO_B	623	20.83	37.5	72	43	3	362	432	348	406
M1AP	5CIO_B	923	62.5	62.5	8	3	0	185	192	471	478
M1AP	5CIO_B	1049	33.33	47.62	21	14	0	112	132	715	735
M1AP	5CIO_B	1451	57.14	85.71	7	3	0	328	334	479	485
M1AP	5CIO_B	2659	66.67	83.33	6	2	0	235	240	224	229
M1AP	5CIO_B	3806	32.5	42.5	40	19	3	67	102	686	721
M1AP	5CIO_B	4110	33.33	44.44	9	6	0	284	292	291	299
M1AP	5CIO_B	5635	44.44	55.56	9	5	0	351	359	71	79
M1AP	5CIO_B	5635	30.95	35.71	42	28	1	375	416	206	246
M1AP	5CIO_B	5732	42.86	71.43	14	7	1	35	48	191	203
M1AP	5CIO_B	7860	45.46	63.64	11	5	1	462	472	202	211
M1AP	5CIO_B	8934	23.53	38.24	34	26	0	316	349	487	520
M1AP	5CIO_B	9010	27.78	38.89	18	13	0	362	379	661	678
M1AP	5CIO_B	11540	75	100	4	1	0	106	109	277	280
M1AP	5CIO_B	13922	40	46.67	15	9	0	451	465	469	483
M1AP	5CIO_B	17983	60	80	5	2	0	377	381	750	754
M1AP	5CIO_B	19089	26.32	34.21	38	22	1	20	57	61	92
M1AP	5CIO_B	20613	45.46	54.55	11	5	1	238	247	75	85
M1AP	5CIO_B	20613	100	100	2	0	0	222	223	112	113
M1AP	5CIO_B	24240	66.67	100	3	1	0	375	377	563	565
M1AP	5CIO_B	25952	50	50	6	3	0	405	410	259	264
M1AP	5CIO_B	28505	37.5	50	8	5	0	321	328	450	457
M1AP	5CIO_B	28505	66.67	100	3	1	0	148	150	475	477
M1AP	5CIO_B	29243	100	100	2	0	0	128	129	519	520
M1AP	5CIO_B	32120	33.33	100	3	2	0	303	305	361	363
M1AP	5CIO_B	33807	100	100	3	0	0	135	137	545	547
M1AP	5CIO_B	40785	75	75	4	1	0	134	137	50	53
M1AP	5CIO_B	74726	40	40	5	3	0	469	473	13	17
M1AP	5CIO_B	463310	16.67	16.67	6	5	0	351	356	275	280
M1AP	6R2C_C	118	29.17	45.83	24	17	0	210	233	370	393
M1AP	6R2C_C	120	31.43	40	35	11	1	11	32	458	492
M1AP	6R2C_C	221	31.25	68.75	16	11	0	431	446	234	249
M1AP	6R2C_C	223	20	46.67	30	24	0	69	98	4	33
M1AP	6R2C_C	287	33.33	54.17	24	14	1	387	410	828	849
M1AP	6R2C_C	353	23.88	40.3	67	34	3	87	153	515	564
M1AP	6R2C_C	362	28.57	50	28	20	0	285	312	742	769
M1AP	6R2C_C	1016	40	48.57	35	17	3	363	395	648	680
M1AP	6R2C_C	1088	83.33	83.33	6	1	0	390	395	48	53
M1AP	6R2C_C	1279	34.62	42.31	26	12	1	272	297	570	590
M1AP	6R2C_C	1530	50	58.33	12	6	0	203	214	24	35
M1AP	6R2C_C	2304	37.5	75	8	5	0	185	192	246	253
M1AP	6R2C_C	2530	30.77	46.15	13	9	0	84	96	582	594
M1AP	6R2C_C	3778	24.49	36.73	49	29	2	336	376	614	662
M1AP	6R2C_C	4481	38.1	52.38	21	13	0	97	117	838	858
M1AP	6R2C_C	5006	55.56	77.78	9	3	1	490	498	679	686
M1AP	6R2C_C	5787	41.67	50	12	7	0	351	362	49	60
M1AP	6R2C_C	6981	27.27	45.45	11	8	0	224	234	805	815
M1AP	6R2C_C	9171	27.27	45.45	22	9	1	226	240	103	124
M1AP	6R2C_C	11253	31.25	37.5	16	11	0	89	104	137	152
M1AP	6R2C_C	11349	33.33	83.33	6	4	0	206	211	43	48
M1AP	6R2C_C	13808	100	100	3	0	0	377	379	482	484
M1AP	6R2C_C	18608	19.05	47.62	21	17	0	178	198	755	775
M1AP	6R2C_C	19418	22.22	40	45	26	2	138	173	740	784
M1AP	6R2C_C	24652	66.67	100	3	1	0	148	150	397	399
M1AP	6R2C_C	26168	33.33	55.56	9	6	0	162	170	25	33
M1AP	6R2C_C	27541	66.67	66.67	3	1	0	417	419	486	488
M1AP	6R2C_C	27777	50	100	2	1	0	362	363	360	361
M1AP	6R2C_C	32108	50	75	4	2	0	232	235	464	467
M1AP	6R2C_C	34374	100	100	2	0	0	278	279	63	64
M1AP	6R2C_C	37432	66.67	100	3	1	0	170	172	693	695
M1AP	6R2C_C	39733	66.67	100	3	1	0	480	482	534	536
M1AP	6R2C_C	61364	66.67	100	3	1	0	343	345	137	139
M1AP	6R2C_B	118	29.17	45.83	24	17	0	210	233	370	393
M1AP	6R2C_B	120	31.43	40	35	11	1	11	32	458	492
M1AP	6R2C_B	221	31.25	68.75	16	11	0	431	446	234	249
M1AP	6R2C_B	223	20	46.67	30	24	0	69	98	4	33
M1AP	6R2C_B	287	33.33	54.17	24	14	1	387	410	828	849
M1AP	6R2C_B	353	23.88	40.3	67	34	3	87	153	515	564
M1AP	6R2C_B	362	28.57	50	28	20	0	285	312	742	769
M1AP	6R2C_B	1016	40	48.57	35	17	3	363	395	648	680
M1AP	6R2C_B	1088	83.33	83.33	6	1	0	390	395	48	53
M1AP	6R2C_B	1279	34.62	42.31	26	12	1	272	297	570	590
M1AP	6R2C_B	1530	50	58.33	12	6	0	203	214	24	35
M1AP	6R2C_B	2304	37.5	75	8	5	0	185	192	246	253
M1AP	6R2C_B	2530	30.77	46.15	13	9	0	84	96	582	594
M1AP	6R2C_B	3778	24.49	36.73	49	29	2	336	376	614	662
M1AP	6R2C_B	4481	38.1	52.38	21	13	0	97	117	838	858
M1AP	6R2C_B	5006	55.56	77.78	9	3	1	490	498	679	686
M1AP	6R2C_B	5787	41.67	50	12	7	0	351	362	49	60
M1AP	6R2C_B	6981	27.27	45.45	11	8	0	224	234	805	815
M1AP	6R2C_B	9171	27.27	45.45	22	9	1	226	240	103	124
M1AP	6R2C_B	11253	31.25	37.5	16	11	0	89	104	137	152
M1AP	6R2C_B	11349	33.33	83.33	6	4	0	206	211	43	48
M1AP	6R2C_B	13808	100	100	3	0	0	377	379	482	484
M1AP	6R2C_B	18608	19.05	47.62	21	17	0	178	198	755	775
M1AP	6R2C_B	19418	22.22	40	45	26	2	138	173	740	784
M1AP	6R2C_B	24652	66.67	100	3	1	0	148	150	397	399
M1AP	6R2C_B	26168	33.33	55.56	9	6	0	162	170	25	33
M1AP	6R2C_B	27541	66.67	66.67	3	1	0	417	419	486	488
M1AP	6R2C_B	27777	50	100	2	1	0	362	363	360	361
M1AP	6R2C_B	32108	50	75	4	2	0	232	235	464	467
M1AP	6R2C_B	34374	100	100	2	0	0	278	279	63	64
M1AP	6R2C_B	37432	66.67	100	3	1	0	170	172	693	695
M1AP	6R2C_B	39733	66.67	100	3	1	0	480	482	534	536
M1AP	6R2C_B	61364	66.67	100	3	1	0	343	345	137	139
M1AP	6R2C_A	118	29.17	45.83	24	17	0	210	233	370	393
M1AP	6R2C_A	120	31.43	40	35	11	1	11	32	458	492
M1AP	6R2C_A	221	31.25	68.75	16	11	0	431	446	234	249
M1AP	6R2C_A	223	20	46.67	30	24	0	69	98	4	33
M1AP	6R2C_A	287	33.33	54.17	24	14	1	387	410	828	849
M1AP	6R2C_A	353	23.88	40.3	67	34	3	87	153	515	564
M1AP	6R2C_A	362	28.57	50	28	20	0	285	312	742	769
M1AP	6R2C_A	1016	40	48.57	35	17	3	363	395	648	680
M1AP	6R2C_A	1088	83.33	83.33	6	1	0	390	395	48	53
M1AP	6R2C_A	1279	34.62	42.31	26	12	1	272	297	570	590
M1AP	6R2C_A	1530	50	58.33	12	6	0	203	214	24	35
M1AP	6R2C_A	2304	37.5	75	8	5	0	185	192	246	253
M1AP	6R2C_A	2530	30.77	46.15	13	9	0	84	96	582	594
M1AP	6R2C_A	3778	24.49	36.73	49	29	2	336	376	614	662
M1AP	6R2C_A	4481	38.1	52.38	21	13	0	97	117	838	858
M1AP	6R2C_A	5006	55.56	77.78	9	3	1	490	498	679	686
M1AP	6R2C_A	5787	41.67	50	12	7	0	351	362	49	60
M1AP	6R2C_A	6981	27.27	45.45	11	8	0	224	234	805	815
M1AP	6R2C_A	9171	27.27	45.45	22	9	1	226	240	103	124
M1AP	6R2C_A	11253	31.25	37.5	16	11	0	89	104	137	152
M1AP	6R2C_A	11349	33.33	83.33	6	4	0	206	211	43	48
M1AP	6R2C_A	13808	100	100	3	0	0	377	379	482	484
M1AP	6R2C_A	18608	19.05	47.62	21	17	0	178	198	755	775
M1AP	6R2C_A	19418	22.22	40	45	26	2	138	173	740	784
M1AP	6R2C_A	24652	66.67	100	3	1	0	148	150	397	399
M1AP	6R2C_A	26168	33.33	55.56	9	6	0	162	170	25	33
M1AP	6R2C_A	27541	66.67	66.67	3	1	0	417	419	486	488
M1AP	6R2C_A	27777	50	100	2	1	0	362	363	360	361
M1AP	6R2C_A	32108	50	75	4	2	0	232	235	464	467
M1AP	6R2C_A	34374	100	100	2	0	0	278	279	63	64
M1AP	6R2C_A	37432	66.67	100	3	1	0	170	172	693	695
M1AP	6R2C_A	39733	66.67	100	3	1	0	480	482	534	536
M1AP	6R2C_A	61364	66.67	100	3	1	0	343	345	137	139
M1AP	6I2S_A	118	29.17	45.83	24	17	0	210	233	370	393
M1AP	6I2S_A	121	31.43	40	35	11	1	11	32	458	492
M1AP	6I2S_A	221	20	46.67	30	24	0	69	98	4	33
M1AP	6I2S_A	221	31.25	68.75	16	11	0	431	446	234	249
M1AP	6I2S_A	287	33.33	54.17	24	14	1	387	410	828	849
M1AP	6I2S_A	353	23.88	40.3	67	34	3	87	153	515	564
M1AP	6I2S_A	359	28.57	50	28	20	0	285	312	742	769
M1AP	6I2S_A	1016	40	48.57	35	17	3	363	395	648	680
M1AP	6I2S_A	1088	83.33	83.33	6	1	0	390	395	48	53
M1AP	6I2S_A	1312	34.62	42.31	26	12	1	272	297	570	590
M1AP	6I2S_A	1530	50	58.33	12	6	0	203	214	24	35
M1AP	6I2S_A	2324	37.5	75	8	5	0	185	192	246	253
M1AP	6I2S_A	2530	30.77	46.15	13	9	0	84	96	582	594
M1AP	6I2S_A	3714	24.49	36.73	49	29	2	336	376	614	662
M1AP	6I2S_A	4368	38.1	52.38	21	13	0	97	117	838	858
M1AP	6I2S_A	5049	60	80	5	2	0	494	498	682	686
M1AP	6I2S_A	5787	41.67	50	12	7	0	351	362	49	60
M1AP	6I2S_A	7041	27.27	45.45	11	8	0	224	234	805	815
M1AP	6I2S_A	9171	27.27	45.45	22	9	1	226	240	103	124
M1AP	6I2S_A	11253	31.25	37.5	16	11	0	89	104	137	152
M1AP	6I2S_A	11349	33.33	83.33	6	4	0	206	211	43	48
M1AP	6I2S_A	13808	100	100	3	0	0	377	379	482	484
M1AP	6I2S_A	18928	22.22	40	45	26	2	138	173	740	784
M1AP	6I2S_A	18928	19.05	47.62	21	17	0	178	198	755	775
M1AP	6I2S_A	24652	66.67	100	3	1	0	148	150	397	399
M1AP	6I2S_A	26168	33.33	55.56	9	6	0	162	170	25	33
M1AP	6I2S_A	27541	66.67	66.67	3	1	0	417	419	486	488
M1AP	6I2S_A	27777	50	100	2	1	0	362	363	360	361
M1AP	6I2S_A	32383	50	75	4	2	0	232	235	464	467
M1AP	6I2S_A	34374	100	100	2	0	0	278	279	63	64
M1AP	6I2S_A	37432	66.67	100	3	1	0	170	172	693	695
M1AP	6I2S_A	39733	66.67	100	3	1	0	480	482	534	536
M1AP	6I2S_A	61889	66.67	100	3	1	0	343	345	137	139
M1AP	3S5H_A	429	35.71	50	14	9	0	437	450	294	307
M1AP	3S5H_A	459	58.33	66.67	12	5	0	142	153	279	290
M1AP	3S5H_A	554	50	58.33	12	6	0	381	392	112	123
M1AP	3S5H_A	640	21.43	46.43	28	22	0	308	335	492	519
M1AP	3S5H_A	685	42.86	64.29	14	8	0	62	75	813	826
M1AP	3S5H_A	709	62.5	75	8	3	0	351	358	129	136
M1AP	3S5H_A	715	45.46	81.82	11	6	0	189	199	249	259
M1AP	3S5H_A	1005	23.08	46.15	39	24	2	28	64	159	193
M1AP	3S5H_A	1265	23.81	52.38	21	16	0	340	360	674	694
M1AP	3S5H_A	1425	20.51	51.28	39	29	1	69	107	465	501
M1AP	3S5H_A	1903	23.33	46.67	30	23	0	101	130	1112	1141
M1AP	3S5H_A	2237	23.33	50	30	18	2	283	310	1142	1168
M1AP	3S5H_A	3039	36.36	36.36	11	7	0	465	475	58	68
M1AP	3S5H_A	4272	25	45.83	24	18	0	374	397	395	418
M1AP	3S5H_A	6372	45.46	45.45	11	6	0	366	376	124	134
M1AP	3S5H_A	7363	75	100	4	1	0	203	206	101	104
M1AP	3S5H_A	8224	29.63	37.04	27	19	0	198	224	991	1017
M1AP	3S5H_A	18452	75	100	4	1	0	426	429	335	338
M1AP	3S5H_A	18610	20.83	37.5	24	19	0	134	157	533	556
M1AP	3S5H_A	19920	100	100	2	0	0	78	79	347	348
M1AP	3S5H_A	22439	100	100	2	0	0	384	385	291	292
M1AP	3S5H_A	32347	100	100	2	0	0	474	475	941	942
M1AP	3S5H_A	34041	50	75	4	2	0	234	237	981	984
M1AP	3S5H_A	34625	66.67	100	3	1	0	230	232	137	139
M1AP	3S5H_A	35218	66.67	100	3	1	0	68	70	453	455
M1AP	3S5H_A	39002	66.67	66.67	3	1	0	28	30	883	885
M1AP	3S5H_A	43934	33.33	100	3	2	0	454	456	658	660
M1AP	3S5H_A	57186	66.67	100	3	1	0	165	167	312	314
M1AP	3S5H_A	60693	28.57	42.86	7	5	0	335	341	368	374
M1AP	3S5H_A	67788	21.43	53.57	28	22	0	267	294	130	157
M1AP	1RS0_A	52	35.71	46.43	28	17	1	206	233	196	222
M1AP	1RS0_A	56	29.63	51.85	27	17	1	371	395	237	263
M1AP	1RS0_A	91	22.83	41.3	92	52	4	83	171	239	314
M1AP	1RS0_A	215	26.03	34.25	73	44	2	70	137	349	416
M1AP	1RS0_A	226	21.43	39.29	56	38	1	306	361	231	280
M1AP	1RS0_A	378	66.67	83.33	6	2	0	256	261	327	332
M1AP	1RS0_A	812	40	55	20	10	1	490	507	324	343
M1AP	1RS0_A	2051	24	44	25	19	0	502	526	463	487
M1AP	1RS0_A	2457	35.71	46.43	28	16	1	318	343	328	355
M1AP	1RS0_A	5272	25	50	12	9	0	467	478	228	239
M1AP	1RS0_A	5794	29.41	52.94	17	12	0	444	460	25	41
M1AP	1RS0_A	9529	23.08	42.31	26	20	0	160	185	192	217
M1AP	1RS0_A	9529	20	40	30	22	1	336	365	228	255
M1AP	1RS0_A	16498	66.67	100	3	1	0	368	370	129	131
M1AP	1RS0_A	23449	50	100	4	2	0	403	406	139	142
M1AP	1RS0_A	25330	100	100	2	0	0	57	58	434	435
M1AP	1RS0_A	25990	50	100	4	2	0	69	72	489	492
M1AP	1RS0_A	32203	25	100	4	3	0	318	321	457	460
M1AP	1RS0_A	34786	66.67	100	3	1	0	233	235	265	267
M1AP	1RS0_A	46959	100	100	1	0	0	226	226	228	228
M1AP	1RS0_A	47771	33.33	100	3	2	0	355	357	125	127
M1AP	6HYT_D	113	31.11	42.22	45	27	1	224	268	485	525
M1AP	6HYT_D	178	66.67	77.78	9	3	0	124	132	612	620
M1AP	6HYT_D	404	36.84	52.63	19	12	0	1	19	308	326
M1AP	6HYT_D	429	83.33	83.33	6	1	0	435	440	651	656
M1AP	6HYT_D	609	29.03	48.39	31	19	1	41	71	442	469
M1AP	6HYT_D	843	25.93	48.15	27	20	0	214	240	391	417
M1AP	6HYT_D	975	25	38.04	92	58	4	407	487	269	360
M1AP	6HYT_D	1326	32.14	42.86	28	17	1	104	129	515	542
M1AP	6HYT_D	1521	45.46	54.55	11	6	0	276	286	300	310
M1AP	6HYT_D	1671	26.67	44.44	45	28	3	51	94	66	106
M1AP	6HYT_D	1820	32.26	38.71	31	21	0	127	157	285	315
M1AP	6HYT_D	2518	57.14	85.71	7	3	0	287	293	492	498
M1AP	6HYT_D	2651	44.44	44.44	9	5	0	4	12	342	350
M1AP	6HYT_D	9392	30.77	53.85	13	9	0	346	358	596	608
M1AP	6HYT_D	9886	25.71	45.71	35	23	2	461	492	350	384
M1AP	6HYT_D	13563	50	75	4	2	0	46	49	517	520
M1AP	6HYT_D	14276	60	80	5	2	0	263	267	246	250
M1AP	6HYT_D	15286	66.67	100	3	1	0	118	120	116	118
M1AP	6HYT_D	15683	66.67	100	3	1	0	118	120	302	304
M1AP	6HYT_D	16650	100	100	2	0	0	475	476	589	590
M1AP	6HYT_D	19752	100	100	2	0	0	477	478	443	444
M1AP	6HYT_D	24877	66.67	100	3	1	0	451	453	495	497
M1AP	6HYT_D	25091	66.67	66.67	3	1	0	526	528	309	311
M1AP	6HYT_D	30801	33.33	60	15	9	1	211	225	172	185
M1AP	6HYT_D	46413	66.67	66.67	3	1	0	415	417	226	228
M1AP	5AH5_A	0.007	28.77	47.95	73	47	2	94	164	212	281
M1AP	5AH5_A	50	31.82	63.64	22	15	0	386	407	374	395
M1AP	5AH5_A	85	71.43	71.43	7	2	0	336	342	12	18
M1AP	5AH5_A	273	21.88	40.62	32	25	0	373	404	311	342
M1AP	5AH5_A	432	62.5	87.5	8	3	0	515	522	78	85
M1AP	5AH5_A	932	50	75	8	4	0	36	43	644	651
M1AP	5AH5_A	1245	36.84	42.11	19	12	0	83	101	695	713
M1AP	5AH5_A	1908	28.57	57.14	14	10	0	165	178	632	645
M1AP	5AH5_A	2095	66.67	83.33	6	2	0	148	153	27	32
M1AP	5AH5_A	2224	38.89	50	18	10	1	28	44	721	738
M1AP	5AH5_A	2849	22.22	77.78	9	7	0	386	394	447	455
M1AP	5AH5_A	2898	16.67	50	36	28	1	208	243	203	236
M1AP	5AH5_A	2948	42.86	85.71	7	4	0	302	308	407	413
M1AP	5AH5_A	3024	50	62.5	8	4	0	493	500	501	508
M1AP	5AH5_A	4516	23.4	38.3	47	28	2	209	248	587	632
M1AP	5AH5_A	4835	53.85	61.54	13	3	1	188	200	458	467
M1AP	5AH5_A	5046	37.5	50	24	13	2	395	416	239	262
M1AP	5AH5_A	5311	40	50	10	6	0	222	231	539	548
M1AP	5AH5_A	5984	40	50	10	6	0	372	381	330	339
M1AP	5AH5_A	8563	29.17	41.67	24	15	1	275	296	330	353
M1AP	5AH5_A	9899	75	100	4	1	0	421	424	104	107
M1AP	5AH5_A	12044	60	80	5	2	0	99	103	141	145
M1AP	5AH5_A	18137	100	100	2	0	0	475	476	73	74
M1AP	5AH5_A	18449	25	41.67	12	9	0	343	354	462	473
M1AP	5AH5_A	18928	75	75	4	1	0	242	245	511	514
M1AP	5AH5_A	21328	35.29	47.06	17	9	1	370	384	474	490
M1AP	5AH5_A	21695	16.67	44.44	18	15	0	228	245	456	473
M1AP	5AH5_A	24446	33.33	41.67	12	8	0	29	40	351	362
M1AP	5AH5_A	25294	66.67	100	3	1	0	235	237	167	169
M1AP	5AH5_A	25294	50	75	4	2	0	137	140	604	607
M1AP	5AH5_A	31842	22.22	61.11	18	10	1	207	220	191	208
M1AP	5AH5_A	32390	28.57	71.43	7	5	0	421	427	58	64
M1AP	5AH5_A	34974	100	100	2	0	0	501	502	223	224
M1AP	5AH5_A	36497	66.67	100	3	1	0	407	409	82	84
M1AP	5AH5_A	37125	50	50	4	2	0	494	497	39	42
M1AP	5AH5_A	37443	50	50	4	2	0	101	104	176	179
M1AP	5AH5_A	39745	66.67	100	3	1	0	430	432	509	511
M1AP	5AH5_A	41477	33.33	100	3	2	0	26	28	71	73
M1AP	5AH5_A	42190	100	100	2	0	0	497	498	186	187
M1AP	6UIM_A	8.4	44.44	55.56	36	18	2	353	387	115	149
M1AP	6UIM_A	74	46.15	76.92	13	7	0	377	389	407	419
M1AP	6UIM_A	147	22.86	40	70	45	3	385	449	37	102
M1AP	6UIM_A	195	29.17	50	24	17	0	270	293	257	280
M1AP	6UIM_A	207	41.67	66.67	12	7	0	92	103	543	554
M1AP	6UIM_A	242	53.33	60	15	4	1	516	527	243	257
M1AP	6UIM_A	341	50	75	12	6	0	422	433	464	475
M1AP	6UIM_A	599	44.44	88.89	9	5	0	381	389	242	250
M1AP	6UIM_A	630	30	45	20	14	0	496	515	417	436
M1AP	6UIM_A	693	30.44	43.48	23	13	1	23	42	528	550
M1AP	6UIM_A	729	33.33	66.67	12	8	0	52	63	24	35
M1AP	6UIM_A	2476	36.36	54.55	11	7	0	252	262	329	339
M1AP	6UIM_A	3962	21.57	43.14	51	33	2	405	455	247	290
M1AP	6UIM_A	4427	23.53	52.94	17	13	0	284	300	187	203
M1AP	6UIM_A	6339	33.33	50	12	8	0	371	382	419	430
M1AP	6UIM_A	7145	28.57	64.29	14	10	0	114	127	80	93
M1AP	6UIM_A	8623	30	46.67	30	18	1	191	217	372	401
M1AP	6UIM_A	9636	60	100	5	2	0	192	196	585	589
M1AP	6UIM_A	9887	45.46	54.55	11	6	0	518	528	204	214
M1AP	6UIM_A	12667	50	62.5	8	4	0	286	293	420	427
M1AP	6UIM_A	14399	20	40	20	16	0	36	55	480	499
M1AP	6UIM_A	17082	9.091;	54.55	11	10	0	40	50	315	325
M1AP	6UIM_A	17981	60	60	5	2	0	26	30	101	105
M1AP	6UIM_A	23634	66.67	66.67	3	1	0	243	245	495	497
M1AP	6UIM_A	24248	33.33	100	3	2	0	75	77	300	302
M1AP	6UIM_A	33547	75	75	4	1	0	271	274	322	325
M1AP	6UIM_A	34125	100	100	3	0	0	134	136	155	157
M1AP	6UIM_A	35920	50	100	4	2	0	143	146	614	617
M1AP	6UIM_A	41533	20	40	5	4	0	340	344	356	360
M1AP	6UIM_A	46016	100	100	1	0	0	523	523	676	676
M1AP	5Y58_A	107	25	50	44	32	1	110	153	92	134
M1AP	5Y58_A	124	25.37	40.3	67	42	2	287	346	332	397
M1AP	5Y58_A	1678	50	62.5	8	4	0	228	235	205	212
M1AP	5Y58_A	1875	37.04	44.44	27	13	2	285	307	248	274
M1AP	5Y58_A	2687	24.24	39.39	33	25	0	180	212	273	305
M1AP	5Y58_A	3082	66.67	83.33	6	2	0	408	413	216	221
M1AP	5Y58_A	7132	40	60	10	6	0	67	76	272	281
M1AP	5Y58_A	9064	50	83.33	6	3	0	178	183	1	6
M1AP	5Y58_A	11132	22.22	40.74	27	9	1	507	521	407	433
M1AP	5Y58_A	11618	60	80	5	2	0	305	309	487	491
M1AP	5Y58_A	12766	40	100	5	3	0	419	423	554	558
M1AP	5Y58_A	16223	27.27	45.45	11	8	0	38	48	243	253
M1AP	5Y58_A	18446	22.64	45.28	53	32	2	409	457	357	404
M1AP	5Y58_A	21518	37.5	62.5	8	5	0	182	189	87	94
M1AP	5Y58_A	23642	40	80	5	3	0	283	287	147	151
M1AP	5Y58_A	24466	26.32	42.11	19	14	0	167	185	425	443
M1AP	5Y58_A	25102	28.57	42.86	7	5	0	379	385	257	263
M1AP	5Y58_A	28540	66.67	100	3	1	0	220	222	69	71
M1AP	5Y58_A	28540	25	31.25	32	14	1	452	483	221	242
M1AP	5Y58_A	37211	100	100	3	0	0	271	273	376	378
M1AP	5Y58_A	39508	66.67	66.67	3	1	0	388	390	431	433
M1AP	5Y58_A	40190	100	100	2	0	0	138	139	403	404
M1AP	5Y58_A	44536	100	100	2	0	0	441	442	27	28
M1AP	5Y58_A	48102	66.67	100	3	1	0	177	179	299	301
M1AP	1JEQ_B	3.6	21.05	36.84	76	54	1	193	268	287	356
M1AP	1JEQ_B	30	26.39	45.83	72	46	3	212	280	108	175
M1AP	1JEQ_B	42	27.91	44.19	43	29	1	100	142	201	241
M1AP	1JEQ_B	140	27.54	44.93	69	36	4	403	460	81	146
M1AP	1JEQ_B	724	57.14	85.71	7	3	0	477	483	346	352
M1AP	1JEQ_B	1389	30	80	10	7	0	444	453	508	517
M1AP	1JEQ_B	2382	28.57	50	14	10	0	341	354	222	235
M1AP	1JEQ_B	2382	22.22	40	45	25	2	378	422	527	561
M1AP	1JEQ_B	2827	26.19	45.24	42	30	1	128	168	119	160
M1AP	1JEQ_B	4376	50	66.67	6	3	0	57	62	181	186
M1AP	1JEQ_B	5707	20	46.67	15	12	0	238	252	411	425
M1AP	1JEQ_B	7192	35.71	50	14	9	0	230	243	366	379
M1AP	1JEQ_B	7254	50	83.33	6	3	0	352	357	379	384
M1AP	1JEQ_B	9219	75	75	4	1	0	266	269	232	235
M1AP	1JEQ_B	10393	38.46	38.46	13	4	1	372	380	181	193
M1AP	1JEQ_B	17824	40	40	5	3	0	352	356	344	348
M1AP	1JEQ_B	18445	100	100	3	0	0	64	66	167	169
M1AP	1JEQ_B	18764	25	37.5	16	12	0	218	233	204	219
M1AP	1JEQ_B	25103	60	80	5	2	0	365	369	463	467
M1AP	1JEQ_B	33297	33.33	66.67	6	4	0	233	238	241	246
M1AP	1JEQ_B	49786	66.67	66.67	3	1	0	369	371	28	30
M1AP	1JEY_B	3.6	21.05	36.84	76	54	1	193	268	287	356
M1AP	1JEY_B	30	26.39	45.83	72	46	3	212	280	108	175
M1AP	1JEY_B	42	27.91	44.19	43	29	1	100	142	201	241
M1AP	1JEY_B	140	27.54	44.93	69	36	4	403	460	81	146
M1AP	1JEY_B	724	57.14	85.71	7	3	0	477	483	346	352
M1AP	1JEY_B	1389	30	80	10	7	0	444	453	508	517
M1AP	1JEY_B	2382	28.57	50	14	10	0	341	354	222	235
M1AP	1JEY_B	2382	22.22	40	45	25	2	378	422	527	561
M1AP	1JEY_B	2827	26.19	45.24	42	30	1	128	168	119	160
M1AP	1JEY_B	4376	50	66.67	6	3	0	57	62	181	186
M1AP	1JEY_B	5707	20	46.67	15	12	0	238	252	411	425
M1AP	1JEY_B	7192	35.71	50	14	9	0	230	243	366	379
M1AP	1JEY_B	7254	50	83.33	6	3	0	352	357	379	384
M1AP	1JEY_B	9219	75	75	4	1	0	266	269	232	235
M1AP	1JEY_B	10393	38.46	38.46	13	4	1	372	380	181	193
M1AP	1JEY_B	17824	40	40	5	3	0	352	356	344	348
M1AP	1JEY_B	18445	100	100	3	0	0	64	66	167	169
M1AP	1JEY_B	18764	25	37.5	16	12	0	218	233	204	219
M1AP	1JEY_B	25103	60	80	5	2	0	365	369	463	467
M1AP	1JEY_B	33297	33.33	66.67	6	4	0	233	238	241	246
M1AP	1JEY_B	49786	66.67	66.67	3	1	0	369	371	28	30
M1AP	2I6Q_A	42	20.23	43.82	89	60	4	376	456	27	112
M1AP	2I6Q_A	90	41.67	66.67	12	7	0	256	267	344	355
M1AP	2I6Q_A	180	46.15	53.85	13	7	0	455	467	173	185
M1AP	2I6Q_A	264	50	64.29	14	7	0	169	182	453	466
M1AP	2I6Q_A	886	33.33	60	15	10	0	258	272	403	417
M1AP	2I6Q_A	1508	17.65	35.29	34	28	0	180	213	151	184
M1AP	2I6Q_A	2438	19.36	45.16	31	25	0	117	147	32	62
M1AP	2I6Q_A	3526	25	50	24	16	1	375	398	374	395
M1AP	2I6Q_A	3875	66.67	83.33	6	2	0	328	333	202	207
M1AP	2I6Q_A	5898	28.57	50	14	10	0	451	464	494	507
M1AP	2I6Q_A	6371	33.33	77.78	9	6	0	94	102	117	125
M1AP	2I6Q_A	6650	50	50	8	4	0	369	376	437	444
M1AP	2I6Q_A	8455	33.33	39.39	33	18	1	331	359	359	391
M1AP	2I6Q_A	8675	50	75	8	4	0	395	402	299	306
M1AP	2I6Q_A	14262	23.08	46.15	13	10	0	350	362	173	185
M1AP	2I6Q_A	16642	60	60	5	2	0	47	51	513	517
M1AP	2I6Q_A	17671	30.77	53.85	13	9	0	61	73	495	507
M1AP	2I6Q_A	21155	66.67	100	3	1	0	528	530	342	344
M1AP	2I6Q_A	28555	50	100	4	2	0	280	283	393	396
M1AP	2I6Q_A	28801	100	100	2	0	0	472	473	490	491
M1AP	2I6Q_A	29551	50	75	4	2	0	250	253	65	68
M1AP	2I6Q_A	30581	66.67	66.67	3	1	0	323	325	104	106
M1AP	2I6Q_A	32195	66.67	100	3	1	0	506	508	378	380
M1AP	2I6Q_A	33033	100	100	2	0	0	84	85	277	278
M1AP	2I6Q_A	35377	50	50	4	2	0	242	245	362	365
M1AP	2I6Q_A	37243	66.67	100	3	1	0	358	360	357	359
M1AP	2I6Q_A	38213	66.67	100	3	1	0	343	345	124	126
M1AP	2I6Q_A	39886	66.67	100	3	1	0	278	280	386	388
M1AP	2I6Q_A	42351	66.67	66.67	3	1	0	406	408	514	516
M1AP	2ODP_A	48	20.23	43.82	89	60	4	376	456	19	104
M1AP	2ODP_A	88	41.67	66.67	12	7	0	256	267	336	347
M1AP	2ODP_A	183	46.15	53.85	13	7	0	455	467	165	177
M1AP	2ODP_A	273	50	64.29	14	7	0	169	182	445	458
M1AP	2ODP_A	827	33.33	60	15	10	0	258	272	395	409
M1AP	2ODP_A	1547	17.65	35.29	34	28	0	180	213	143	176
M1AP	2ODP_A	2588	19.36	45.16	31	25	0	117	147	24	54
M1AP	2ODP_A	3743	25	50	24	16	1	375	398	366	387
M1AP	2ODP_A	3940	66.67	83.33	6	2	0	328	333	194	199
M1AP	2ODP_A	5896	28.57	50	14	10	0	451	464	486	499
M1AP	2ODP_A	6424	33.33	77.78	9	6	0	94	102	109	117
M1AP	2ODP_A	6706	50	50	8	4	0	369	376	429	436
M1AP	2ODP_A	8453	33.33	39.39	33	18	1	331	359	351	383
M1AP	2ODP_A	8823	50	75	8	4	0	395	402	291	298
M1AP	2ODP_A	14140	23.08	46.15	13	10	0	350	362	165	177
M1AP	2ODP_A	16641	60	60	5	2	0	47	51	505	509
M1AP	2ODP_A	17976	30.77	53.85	13	9	0	61	73	487	499
M1AP	2ODP_A	21155	66.67	100	3	1	0	528	530	334	336
M1AP	2ODP_A	28803	50	100	4	2	0	280	283	385	388
M1AP	2ODP_A	28803	100	100	2	0	0	472	473	482	483
M1AP	2ODP_A	29808	50	75	4	2	0	250	253	57	60
M1AP	2ODP_A	30323	66.67	66.67	3	1	0	323	325	96	98
M1AP	2ODP_A	32475	66.67	100	3	1	0	506	508	370	372
M1AP	2ODP_A	32755	100	100	2	0	0	84	85	269	270
M1AP	2ODP_A	35079	50	50	4	2	0	242	245	354	357
M1AP	2ODP_A	37248	66.67	100	3	1	0	358	360	349	351
M1AP	2ODP_A	38218	66.67	100	3	1	0	343	345	116	118
M1AP	2ODP_A	39892	66.67	100	3	1	0	278	280	378	380
M1AP	2ODP_A	42358	66.67	66.67	3	1	0	406	408	506	508
M1AP	5Y3R_B	3.8	21.05	36.84	76	54	1	193	268	282	351
M1AP	5Y3R_B	33	26.39	45.83	72	46	3	212	280	103	170
M1AP	5Y3R_B	40	32.14	50	28	19	0	100	127	196	223
M1AP	5Y3R_B	158	27.54	44.93	69	36	4	403	460	76	141
M1AP	5Y3R_B	716	57.14	85.71	7	3	0	477	483	341	347
M1AP	5Y3R_B	1410	30	80	10	7	0	444	453	503	512
M1AP	5Y3R_B	2299	28.57	50	14	10	0	341	354	217	230
M1AP	5Y3R_B	2729	26.19	45.24	42	30	1	128	168	114	155
M1AP	5Y3R_B	4335	50	66.67	6	3	0	57	62	176	181
M1AP	5Y3R_B	6055	20	46.67	15	12	0	238	252	406	420
M1AP	5Y3R_B	7311	35.71	50	14	9	0	230	243	361	374
M1AP	5Y3R_B	7502	50	83.33	6	3	0	352	357	374	379
M1AP	5Y3R_B	9701	75	75	4	1	0	266	269	227	230
M1AP	5Y3R_B	10300	38.46	38.46	13	4	1	372	380	176	188
M1AP	5Y3R_B	18131	40	40	5	3	0	352	356	339	343
M1AP	5Y3R_B	18603	25	37.5	16	12	0	218	233	199	214
M1AP	5Y3R_B	18925	100	100	3	0	0	64	66	162	164
M1AP	5Y3R_B	24893	60	80	5	2	0	365	369	458	462
M1AP	5Y3R_B	32464	33.33	66.67	6	4	0	233	238	236	241
M1AP	5Y3R_B	50677	66.67	66.67	3	1	0	369	371	23	25
M1AP	1PCX_A	126	47.06	64.71	17	9	0	309	325	441	457
M1AP	1PCX_A	129	35.29	64.71	17	11	0	413	429	611	627
M1AP	1PCX_A	495	62.5	75	8	3	0	327	334	268	275
M1AP	1PCX_A	772	38.46	50	26	11	1	421	441	246	271
M1AP	1PCX_A	833	17.65	50	34	28	0	411	444	724	757
M1AP	1PCX_A	862	21.88	43.75	32	25	0	476	507	55	86
M1AP	1PCX_A	955	22.73	45.45	44	26	2	283	322	552	591
M1AP	1PCX_A	963	26.32	52.63	38	22	2	205	240	227	260
M1AP	1PCX_A	3617	22.73	36.36	22	17	0	271	292	440	461
M1AP	1PCX_A	3648	36.36	54.55	11	7	0	518	528	409	419
M1AP	1PCX_A	5088	20	46.67	45	22	2	23	67	509	539
M1AP	1PCX_A	5984	33.33	83.33	6	4	0	51	56	167	172
M1AP	1PCX_A	11154	19.23	46.15	26	19	1	323	346	120	145
M1AP	1PCX_A	14530	60	60	5	2	0	99	103	341	345
M1AP	1PCX_A	20438	33.33	46.67	15	9	1	481	495	655	668
M1AP	1PCX_A	24033	29.41	41.18	17	12	0	411	427	469	485
M1AP	1PCX_A	28021	33.33	50	6	4	0	223	228	594	599
M1AP	1PCX_A	32392	33.33	100	3	2	0	303	305	407	409
M1AP	1PCX_A	33516	40	60	5	3	0	86	90	338	342
M1AP	1PCX_A	36812	100	100	3	0	0	110	112	394	396
M1AP	1PCX_A	41480	50	75	4	2	0	105	108	298	301
M1AP	1PCX_A	42194	66.67	100	3	1	0	396	398	421	423
M1AP	1PCX_A	175236	42.86	42.86	7	4	0	522	528	50	56
M1AP	1PCX_A	280048	33.33	33.33	6	4	0	11	16	32	37
M1AP	4FX5_A	58	31.82	43.18	44	29	1	255	298	242	284
M1AP	4FX5_A	206	33.33	44.44	27	16	1	463	489	137	161
M1AP	4FX5_A	251	39.13	52.17	23	14	0	109	131	406	428
M1AP	4FX5_A	455	57.14	71.43	7	3	0	252	258	296	302
M1AP	4FX5_A	889	24.07	44.44	54	36	2	360	409	315	367
M1AP	4FX5_A	1122	40	60	10	6	0	26	35	262	271
M1AP	4FX5_A	2369	25	54.17	24	18	0	142	165	397	420
M1AP	4FX5_A	2472	66.67	100	6	2	0	163	168	361	366
M1AP	4FX5_A	2515	25	58.33	12	9	0	513	524	211	222
M1AP	4FX5_A	3311	28.57	35.71	28	20	0	501	528	406	433
M1AP	4FX5_A	3702	31.58	42.11	19	13	0	229	247	8	26
M1AP	4FX5_A	7234	50	70	10	4	1	284	292	298	307
M1AP	4FX5_A	7423	37.5	43.75	16	9	1	470	485	294	308
M1AP	4FX5_A	10287	50	100	4	2	0	525	528	241	244
M1AP	4FX5_A	19417	75	100	4	1	0	132	135	143	146
M1AP	4FX5_A	20977	50	75	4	2	0	482	485	20	23
M1AP	4FX5_A	24272	100	100	2	0	0	294	295	141	142
M1AP	4FX5_A	53916	66.67	100	3	1	0	401	403	103	105
M1AP	4FX5_A	59253	40	60	5	3	0	231	235	389	393
M1AP	4WFQ_A	56	37.5	56.25	16	10	0	29	44	146	161
M1AP	4WFQ_A	77	27.42	40.32	62	27	3	380	441	47	90
M1AP	4WFQ_A	192	50	80	10	5	0	280	289	80	89
M1AP	4WFQ_A	219	25.49	43.14	51	30	3	279	325	119	165
M1AP	4WFQ_A	317	23.91	41.3	46	31	2	452	495	64	107
M1AP	4WFQ_A	614	29.41	52.94	17	12	0	58	74	25	41
M1AP	4WFQ_A	1705	57.14	71.43	7	3	0	490	496	186	192
M1AP	4WFQ_A	2942	50	62.5	8	4	0	365	372	81	88
M1AP	4WFQ_A	3101	50	62.5	8	4	0	220	227	167	174
M1AP	4WFQ_A	6317	29.41	52.94	17	12	0	445	461	72	88
M1AP	4WFQ_A	15057	20.83	39.58	48	29	2	393	440	146	184
M1AP	4WFQ_A	19415	21.05	36.84	19	15	0	500	518	25	43
M1AP	1JEQ_A	174	40.54	45.95	37	12	2	415	441	500	536
M1AP	1JEQ_A	617	36.84	47.37	19	12	0	47	65	152	170
M1AP	1JEQ_A	972	80	80	5	1	0	282	286	339	343
M1AP	1JEQ_A	1583	24.39	36.59	41	23	1	200	232	73	113
M1AP	1JEQ_A	3757	15.39	53.85	26	22	0	219	244	213	238
M1AP	1JEQ_A	3757	37.5	87.5	8	5	0	198	205	371	378
M1AP	1JEQ_A	5156	27.27	63.64	11	8	0	443	453	559	569
M1AP	1JEQ_A	5336	23.33	43.33	30	23	0	141	170	117	146
M1AP	1JEQ_A	6780	50	60	10	5	0	405	414	345	354
M1AP	1JEQ_A	7198	33.33	55.56	9	6	0	204	212	138	146
M1AP	1JEQ_A	7386	33.33	66.67	15	9	1	423	437	487	500
M1AP	1JEQ_A	12769	40	80	5	3	0	452	456	67	71
M1AP	1JEQ_A	16087	50	62.5	8	4	0	357	364	355	362
M1AP	1JEQ_A	17080	50	75	8	3	1	494	501	425	431
M1AP	1JEQ_A	18446	27.27	48.48	33	22	1	49	81	141	171
M1AP	1JEQ_A	20094	33.33	44.44	9	6	0	302	310	138	146
M1AP	1JEQ_A	21333	40	60	5	3	0	383	387	101	105
M1AP	1JEQ_A	24884	66.67	66.67	3	1	0	459	461	175	177
M1AP	1JEQ_A	26875	27.27	63.64	11	8	0	473	483	230	240
M1AP	1JEQ_A	31888	29.41	50	34	22	2	416	448	173	205
M1AP	1JEQ_A	31888	42.86	42.86	7	4	0	455	461	425	431
M1AP	1JEQ_A	31888	66.67	100	3	1	0	190	192	480	482
M1AP	1JEQ_A	32438	50	75	4	2	0	341	344	523	526
M1AP	1JEQ_A	35335	40	80	5	3	0	277	281	569	573
M1AP	1JEQ_A	36878	100	100	3	0	0	363	365	310	312
M1AP	1JEQ_A	48902	66.67	100	3	1	0	262	264	228	230
M1AP	1JEQ_A	54651	66.67	100	3	1	0	357	359	580	582
M1AP	1JEY_A	174	40.54	45.95	37	12	2	415	441	500	536
M1AP	1JEY_A	617	36.84	47.37	19	12	0	47	65	152	170
M1AP	1JEY_A	972	80	80	5	1	0	282	286	339	343
M1AP	1JEY_A	1583	24.39	36.59	41	23	1	200	232	73	113
M1AP	1JEY_A	3757	15.39	53.85	26	22	0	219	244	213	238
M1AP	1JEY_A	3757	37.5	87.5	8	5	0	198	205	371	378
M1AP	1JEY_A	5156	27.27	63.64	11	8	0	443	453	559	569
M1AP	1JEY_A	5336	23.33	43.33	30	23	0	141	170	117	146
M1AP	1JEY_A	6780	50	60	10	5	0	405	414	345	354
M1AP	1JEY_A	7198	33.33	55.56	9	6	0	204	212	138	146
M1AP	1JEY_A	7386	33.33	66.67	15	9	1	423	437	487	500
M1AP	1JEY_A	12769	40	80	5	3	0	452	456	67	71
M1AP	1JEY_A	16087	50	62.5	8	4	0	357	364	355	362
M1AP	1JEY_A	17080	50	75	8	3	1	494	501	425	431
M1AP	1JEY_A	18446	27.27	48.48	33	22	1	49	81	141	171
M1AP	1JEY_A	20094	33.33	44.44	9	6	0	302	310	138	146
M1AP	1JEY_A	21333	40	60	5	3	0	383	387	101	105
M1AP	1JEY_A	24884	66.67	66.67	3	1	0	459	461	175	177
M1AP	1JEY_A	26875	27.27	63.64	11	8	0	473	483	230	240
M1AP	1JEY_A	31888	29.41	50	34	22	2	416	448	173	205
M1AP	1JEY_A	31888	42.86	42.86	7	4	0	455	461	425	431
M1AP	1JEY_A	31888	66.67	100	3	1	0	190	192	480	482
M1AP	1JEY_A	32438	50	75	4	2	0	341	344	523	526
M1AP	1JEY_A	35335	40	80	5	3	0	277	281	569	573
M1AP	1JEY_A	36878	100	100	3	0	0	363	365	310	312
M1AP	1JEY_A	48902	66.67	100	3	1	0	262	264	228	230
M1AP	1JEY_A	54651	66.67	100	3	1	0	357	359	580	582
M1AP	5Y58_D	193	22.58	58.06	31	24	0	206	236	138	168
M1AP	5Y58_D	446	66.67	100	6	2	0	385	390	322	327
M1AP	5Y58_D	507	40	66.67	15	9	0	419	433	95	109
M1AP	5Y58_D	1087	16.67	31.48	54	45	0	473	526	257	310
M1AP	5Y58_D	1996	45.46	54.55	11	6	0	364	374	611	621
M1AP	5Y58_D	3601	66.67	83.33	6	2	0	355	360	609	614
M1AP	5Y58_D	4695	37.5	75	8	5	0	171	178	550	557
M1AP	5Y58_D	6667	26.58	34.18	79	50	3	84	155	81	158
M1AP	5Y58_D	6667	28.57	42.86	28	19	1	124	151	314	340
M1AP	5Y58_D	10491	38.89	44.44	18	11	0	203	220	217	234
M1AP	5Y58_D	10491	28.57	85.71	7	5	0	127	133	395	401
M1AP	5Y58_D	12771	75	75	4	1	0	438	441	226	229
M1AP	5Y58_D	14151	66.67	100	3	1	0	173	175	65	67
M1AP	5Y58_D	18290	75	75	4	1	0	118	121	465	468
M1AP	5Y58_D	18290	30.77	38.46	13	9	0	20	32	495	507
M1AP	5Y58_D	30549	50	50	8	4	0	513	520	479	486
M1AP	5Y58_D	33849	50	100	4	2	0	207	210	341	344
M1AP	5Y58_D	37187	33.33	100	3	2	0	454	456	333	335
M1AP	5Y58_D	45655	66.67	66.67	3	1	0	232	234	330	332
M1AP	5Y58_D	48470	66.67	100	3	1	0	193	195	164	166
M1AP	5Y58_D	52796	33.33	100	3	2	0	375	377	284	286
M1AP	5Y58_B	193	22.58	58.06	31	24	0	206	236	138	168
M1AP	5Y58_B	446	66.67	100	6	2	0	385	390	322	327
M1AP	5Y58_B	507	40	66.67	15	9	0	419	433	95	109
M1AP	5Y58_B	1087	16.67	31.48	54	45	0	473	526	257	310
M1AP	5Y58_B	1996	45.46	54.55	11	6	0	364	374	611	621
M1AP	5Y58_B	3601	66.67	83.33	6	2	0	355	360	609	614
M1AP	5Y58_B	4695	37.5	75	8	5	0	171	178	550	557
M1AP	5Y58_B	6667	26.58	34.18	79	50	3	84	155	81	158
M1AP	5Y58_B	6667	28.57	42.86	28	19	1	124	151	314	340
M1AP	5Y58_B	10491	38.89	44.44	18	11	0	203	220	217	234
M1AP	5Y58_B	10491	28.57	85.71	7	5	0	127	133	395	401
M1AP	5Y58_B	12771	75	75	4	1	0	438	441	226	229
M1AP	5Y58_B	14151	66.67	100	3	1	0	173	175	65	67
M1AP	5Y58_B	18290	75	75	4	1	0	118	121	465	468
M1AP	5Y58_B	18290	30.77	38.46	13	9	0	20	32	495	507
M1AP	5Y58_B	30549	50	50	8	4	0	513	520	479	486
M1AP	5Y58_B	33849	50	100	4	2	0	207	210	341	344
M1AP	5Y58_B	37187	33.33	100	3	2	0	454	456	333	335
M1AP	5Y58_B	45655	66.67	66.67	3	1	0	232	234	330	332
M1AP	5Y58_B	48470	66.67	100	3	1	0	193	195	164	166
M1AP	5Y58_B	52796	33.33	100	3	2	0	375	377	284	286
M1AP	5CK4_A	0.008	28.97	42.99	107	65	3	373	477	117	214
M1AP	5CK4_A	250	37.84	43.24	37	23	0	381	417	12	48
M1AP	5CK4_A	712	28.57	39.29	28	20	0	83	110	249	276
M1AP	5CK4_A	1340	57.14	85.71	7	3	0	408	414	209	215
M1AP	5CK4_A	2998	21.43	47.62	42	26	2	139	178	80	116
M1AP	5CK4_A	6095	23.33	36.67	30	23	0	470	499	41	70
M1AP	5CK4_A	8765	42.86	57.14	7	4	0	370	376	27	33
M1AP	5CK4_A	13159	35	45	20	11	1	254	271	115	134
M1AP	5CK4_A	14725	21.43	42.86	14	11	0	372	385	26	39
M1AP	5CK4_A	26049	37.5	37.5	8	5	0	328	335	224	231
M1AP	5CK4_A	59704	66.67	100	3	1	0	145	147	35	37
M1AP	5GVV_A	69	26.32	36.84	76	42	2	349	424	303	364
M1AP	5GVV_A	459	22.22	61.11	18	14	0	503	520	77	94
M1AP	5GVV_A	615	30.3	48.48	33	17	1	414	440	165	197
M1AP	5GVV_A	659	30	70	10	7	0	491	500	214	223
M1AP	5GVV_A	1656	57.14	57.14	7	3	0	461	467	241	247
M1AP	5GVV_A	2504	27.27	45.45	33	23	1	16	48	291	322
M1AP	5GVV_A	8501	37.5	50	8	5	0	467	474	153	160
M1AP	5GVV_A	9840	28.21	41.03	39	23	1	134	167	307	345
M1AP	5GVV_A	15130	50	50	12	6	0	435	446	219	230
M1AP	5GVV_A	15130	33.33	58.33	12	7	1	83	94	272	282
M1AP	5GVV_A	16069	23.08	53.85	13	10	0	350	362	141	153
M1AP	5GVV_A	23869	45.46	63.64	11	4	1	502	512	265	273
M1AP	5GVV_A	25790	40	80	5	3	0	183	187	80	84
M1AP	5CK3_B	0.008	28.97	42.99	107	65	3	373	477	108	205
M1AP	5CK3_B	236	37.84	43.24	37	23	0	381	417	3	39
M1AP	5CK3_B	723	28.57	39.29	28	20	0	83	110	240	267
M1AP	5CK3_B	1292	57.14	85.71	7	3	0	408	414	200	206
M1AP	5CK3_B	3073	21.43	47.62	42	26	2	139	178	71	107
M1AP	5CK3_B	5634	23.33	36.67	30	23	0	470	499	32	61
M1AP	5CK3_B	12819	35	45	20	11	1	254	271	106	125
M1AP	5CK3_B	25607	37.5	37.5	8	5	0	328	335	215	222
M1AP	5CK3_B	59746	66.67	100	3	1	0	145	147	26	28
M1AP	6NMI_E	471	46.15	53.85	13	7	0	273	285	46	58
M1AP	6NMI_E	1219	38.46	53.85	13	8	0	358	370	116	128
M1AP	6NMI_E	2191	27.78	50	36	22	2	373	405	145	179
M1AP	6NMI_E	2210	25	33.33	36	14	2	41	75	338	361
M1AP	6NMI_E	4602	20.51	43.59	39	31	0	154	192	48	86
M1AP	6NMI_E	5611	23.81	42.86	21	16	0	42	62	273	293
M1AP	6NMI_E	6116	35.71	57.14	14	9	0	434	447	199	212
M1AP	6NMI_E	6553	37.5	62.5	8	5	0	144	151	194	201
M1AP	6NMI_E	10993	80	80	5	1	0	165	169	194	198
M1AP	6NMI_E	14115	50	66.67	6	3	0	259	264	66	71
M1AP	6NMI_E	16063	20.83	41.67	24	19	0	388	411	144	167
M1AP	6NMI_E	18123	37.5	62.5	8	5	0	430	437	307	314
M1AP	6NMI_E	22096	50	100	4	2	0	480	483	329	332
M1AP	6NMI_E	24930	33.33	66.67	6	4	0	438	443	354	359
M1AP	6NMI_E	26252	13.04	39.13	23	20	0	184	206	334	356
M1AP	6NMI_E	33128	100	100	3	0	0	321	323	158	160
M1AP	6NMI_E	33996	100	100	2	0	0	348	349	241	242
M1AP	6NMI_E	34587	50	75	4	2	0	260	263	231	234
M1AP	6NMI_E	37054	100	100	2	0	0	474	475	142	143
M1AP	3MBO_A	364	36.36	54.55	22	12	1	24	45	122	141
M1AP	3MBO_A	476	19.84	35.71	126	73	5	133	254	147	248
M1AP	3MBO_A	2484	30.77	46.15	26	18	0	404	429	300	325
M1AP	3MBO_A	12850	33.33	50	24	14	2	233	255	362	384
M1AP	3MBO_A	20622	66.67	100	3	1	0	253	255	117	119
M1AP	3MBO_A	30627	28.57	28.57	21	13	1	469	487	12	32
M1AP	3MBO_A	55424	50	100	2	1	0	27	28	67	68
M1AP	4HQK_A	69	44.44	61.11	18	10	0	447	464	47	64
M1AP	4HQK_A	70	24.14	41.38	58	42	1	125	182	99	154
M1AP	4HQK_A	6118	100	100	3	0	0	473	475	101	103
M1AP	4HQK_A	7682	29.55	45.45	44	27	2	233	274	42	83
M1AP	4HQK_A	18748	25	75	4	3	0	33	36	23	26
M1AP	4HQK_A	29536	23.73	40.68	59	43	1	289	347	59	115
M1AP	4HQK_A	92713	33.33	66.67	6	4	0	342	347	197	202
M1AP	4HQK_A	151116	20	60	5	4	0	343	347	196	200
M1AP	4HQK_A	397672	100	100	2	0	0	474	475	200	201
M1AP	6QTB_D	2485	30	45	20	14	0	23	42	41	60
M1AP	6QTB_D	5242	23.53	35.29	17	13	0	493	509	242	258
M1AP	6QTB_D	5970	50	50	10	5	0	231	240	104	113
M1AP	6QTB_D	6289	37.5	56.25	16	9	1	84	99	76	90
M1AP	6QTB_D	7678	40	100	5	3	0	384	388	245	249
M1AP	6QTB_D	8520	42.86	42.86	7	4	0	42	48	125	131
M1AP	6QTB_D	13967	33.33	55.56	9	6	0	488	496	72	80
M1AP	6QTB_D	16045	42.86	71.43	7	4	0	40	46	14	20
M1AP	6QTB_D	25182	60	60	5	2	0	319	323	80	84
M1AP	6QTB_D	29947	66.67	66.67	3	1	0	447	449	235	237
M1AP	6QTB_D	33809	35.29	52.94	17	10	1	355	370	216	232
M1AP	6QTB_D	34104	14.71	35.29	34	29	0	455	488	180	213
M1AP	6QTB_D	38169	26.92	46.15	26	17	2	421	445	229	253
M1AP	6QTB_D	52591	27.27	54.55	11	8	0	273	283	32	42
M1AP	6QTA_A	2485	30	45	20	14	0	23	42	41	60
M1AP	6QTA_A	5242	23.53	35.29	17	13	0	493	509	242	258
M1AP	6QTA_A	5970	50	50	10	5	0	231	240	104	113
M1AP	6QTA_A	6289	37.5	56.25	16	9	1	84	99	76	90
M1AP	6QTA_A	7678	40	100	5	3	0	384	388	245	249
M1AP	6QTA_A	8520	42.86	42.86	7	4	0	42	48	125	131
M1AP	6QTA_A	13967	33.33	55.56	9	6	0	488	496	72	80
M1AP	6QTA_A	16045	42.86	71.43	7	4	0	40	46	14	20
M1AP	6QTA_A	25182	60	60	5	2	0	319	323	80	84
M1AP	6QTA_A	29947	66.67	66.67	3	1	0	447	449	235	237
M1AP	6QTA_A	33809	35.29	52.94	17	10	1	355	370	216	232
M1AP	6QTA_A	34104	14.71	35.29	34	29	0	455	488	180	213
M1AP	6QTA_A	38169	26.92	46.15	26	17	2	421	445	229	253
M1AP	6QTA_A	52591	27.27	54.55	11	8	0	273	283	32	42
M1AP	6QTB_A	2485	30	45	20	14	0	23	42	41	60
M1AP	6QTB_A	5242	23.53	35.29	17	13	0	493	509	242	258
M1AP	6QTB_A	5970	50	50	10	5	0	231	240	104	113
M1AP	6QTB_A	6289	37.5	56.25	16	9	1	84	99	76	90
M1AP	6QTB_A	7678	40	100	5	3	0	384	388	245	249
M1AP	6QTB_A	8520	42.86	42.86	7	4	0	42	48	125	131
M1AP	6QTB_A	13967	33.33	55.56	9	6	0	488	496	72	80
M1AP	6QTB_A	16045	42.86	71.43	7	4	0	40	46	14	20
M1AP	6QTB_A	25182	60	60	5	2	0	319	323	80	84
M1AP	6QTB_A	29947	66.67	66.67	3	1	0	447	449	235	237
M1AP	6QTB_A	33809	35.29	52.94	17	10	1	355	370	216	232
M1AP	6QTB_A	34104	14.71	35.29	34	29	0	455	488	180	213
M1AP	6QTB_A	38169	26.92	46.15	26	17	2	421	445	229	253
M1AP	6QTB_A	52591	27.27	54.55	11	8	0	273	283	32	42
M1AP	4CNB_A	74	22.5	50	40	28	1	222	261	402	438
M1AP	4CNB_A	478	31.82	59.09	22	13	1	260	279	318	339
M1AP	4CNB_A	2835	25	45	20	15	0	100	119	352	371
M1AP	4CNB_A	4470	25	50	24	18	0	135	158	341	364
M1AP	4CNB_A	6694	33.33	55.56	9	6	0	326	334	8	16
M1AP	4CNB_A	10197	25	50	16	12	0	204	219	44	59
M1AP	4CNB_A	15532	100	100	3	0	0	215	217	282	284
M1AP	4CNB_A	17820	60	80	5	2	0	166	170	254	258
M1AP	4CNB_A	18285	50	100	4	2	0	422	425	216	219
M1AP	4CNB_A	23254	36.36	45.45	11	7	0	277	287	157	167
M1AP	4CNB_A	25339	100	100	2	0	0	255	256	162	163
M1AP	4CNB_A	28821	40	80	5	3	0	143	147	365	369
M1AP	4CNB_A	36653	25	50	8	6	0	148	155	161	168
M1AP	4CNB_A	43893	21.05	42.11	19	15	0	293	311	417	435
M1AP	4CNB_A	52114	100	100	2	0	0	231	232	294	295
M1AP	4CNB_A	52114	100	100	2	0	0	287	288	448	449
M1AP	4CN9_A	74	22.5	50	40	28	1	222	261	402	438
M1AP	4CN9_A	478	31.82	59.09	22	13	1	260	279	318	339
M1AP	4CN9_A	2835	25	45	20	15	0	100	119	352	371
M1AP	4CN9_A	4470	25	50	24	18	0	135	158	341	364
M1AP	4CN9_A	6694	33.33	55.56	9	6	0	326	334	8	16
M1AP	4CN9_A	10197	25	50	16	12	0	204	219	44	59
M1AP	4CN9_A	15532	100	100	3	0	0	215	217	282	284
M1AP	4CN9_A	17820	60	80	5	2	0	166	170	254	258
M1AP	4CN9_A	18285	50	100	4	2	0	422	425	216	219
M1AP	4CN9_A	23254	36.36	45.45	11	7	0	277	287	157	167
M1AP	4CN9_A	25339	100	100	2	0	0	255	256	162	163
M1AP	4CN9_A	28821	40	80	5	3	0	143	147	365	369
M1AP	4CN9_A	36653	25	50	8	6	0	148	155	161	168
M1AP	4CN9_A	43893	21.05	42.11	19	15	0	293	311	417	435
M1AP	4CN9_A	52114	100	100	2	0	0	231	232	294	295
M1AP	4CN9_A	52114	100	100	2	0	0	287	288	448	449
M1AP	4CNB_B	74	22.5	50	40	28	1	222	261	402	438
M1AP	4CNB_B	478	31.82	59.09	22	13	1	260	279	318	339
M1AP	4CNB_B	2835	25	45	20	15	0	100	119	352	371
M1AP	4CNB_B	4470	25	50	24	18	0	135	158	341	364
M1AP	4CNB_B	6694	33.33	55.56	9	6	0	326	334	8	16
M1AP	4CNB_B	10197	25	50	16	12	0	204	219	44	59
M1AP	4CNB_B	15532	100	100	3	0	0	215	217	282	284
M1AP	4CNB_B	17820	60	80	5	2	0	166	170	254	258
M1AP	4CNB_B	18285	50	100	4	2	0	422	425	216	219
M1AP	4CNB_B	23254	36.36	45.45	11	7	0	277	287	157	167
M1AP	4CNB_B	25339	100	100	2	0	0	255	256	162	163
M1AP	4CNB_B	28821	40	80	5	3	0	143	147	365	369
M1AP	4CNB_B	36653	25	50	8	6	0	148	155	161	168
M1AP	4CNB_B	43893	21.05	42.11	19	15	0	293	311	417	435
M1AP	4CNB_B	52114	100	100	2	0	0	231	232	294	295
M1AP	4CNB_B	52114	100	100	2	0	0	287	288	448	449
M1AP	1SHU_X	207	23.64	38.18	55	41	1	459	512	78	132
M1AP	1SHU_X	395	23.81	47.62	21	16	0	323	343	6	26
M1AP	1SHU_X	2435	26.92	53.85	26	17	2	64	88	7	31
M1AP	1SHU_X	3144	44.44	55.56	9	5	0	116	124	163	171
M1AP	1SHU_X	3257	36.59	43.9	41	16	3	133	170	43	76
M1AP	1SHU_X	3620	40	60	10	6	0	518	527	118	127
M1AP	1SHU_X	38165	28.57	42.86	7	5	0	196	202	60	66
M1AP	6QT8_A	2202	25.64	33.33	39	15	1	16	40	9	47
M1AP	6QT8_A	2422	57.14	85.71	7	3	0	158	164	1	7
M1AP	6QT8_A	5551	23.53	35.29	17	13	0	493	509	298	314
M1AP	6QT8_A	5746	37.5	56.25	16	9	1	84	99	132	146
M1AP	6QT8_A	5846	22.5	35	40	14	1	414	453	1	23
M1AP	6QT8_A	6000	50	50	10	5	0	231	240	160	169
M1AP	6QT8_A	7255	40	100	5	3	0	384	388	301	305
M1AP	6QT8_A	7576	38.46	46.15	13	8	0	30	42	104	116
M1AP	6QT8_A	8188	42.86	42.86	7	4	0	42	48	181	187
M1AP	6QT8_A	25816	60	60	5	2	0	319	323	136	140
M1AP	6QT8_A	27661	66.67	66.67	3	1	0	447	449	291	293
M1AP	6QT8_A	36775	35.29	52.94	17	10	1	355	370	272	288
M1AP	6QT8_A	40437	66.67	100	3	1	0	486	488	267	269
M1AP	6QT8_A	43327	27.27	54.55	11	8	0	273	283	51	61
M1AP	6QT8_A	44848	26.92	46.15	26	17	2	421	445	285	309
M1AP	1T6B_Y	275	25.93	44.44	27	20	0	459	485	85	111
M1AP	1T6B_Y	333	23.81	47.62	21	16	0	323	343	13	33
M1AP	1T6B_Y	1926	25	46.88	32	22	2	58	88	8	38
M1AP	1T6B_Y	2913	36.59	43.9	41	16	3	133	170	50	83
M1AP	1T6B_Y	3153	44.44	55.56	9	5	0	116	124	170	178
M1AP	1T6B_Y	3792	44.44	66.67	9	5	0	518	526	125	133
M1AP	1T6B_Y	4140	31.25	50	16	11	0	416	431	6	21
M1AP	1T6B_Y	38804	28.57	42.86	7	5	0	196	202	67	73
M1AP	3USQ_A	47	34.15	41.46	41	21	2	438	475	165	202
M1AP	3USQ_A	595	37.5	62.5	8	5	0	219	226	187	194
M1AP	3USQ_A	1019	50	66.67	12	6	0	178	189	79	90
M1AP	3USQ_A	3977	26.92	42.31	26	18	1	10	35	87	111
M1AP	3USQ_A	7956	40	100	5	3	0	26	30	169	173
M1AP	3USQ_A	10407	100	100	3	0	0	229	231	153	155
M1AP	3USQ_A	13496	24.14	48.28	29	22	0	129	157	20	48
M1AP	3USQ_A	13496	31.25	43.75	16	9	1	96	109	170	185
M1AP	3USQ_A	18755	50	66.67	6	3	0	217	222	268	273
M1AP	3USQ_A	19928	66.67	100	3	1	0	462	464	106	108
M1AP	3USQ_A	20630	100	100	2	0	0	349	350	232	233
M1AP	3USQ_A	21173	50	75	4	2	0	282	285	130	133
M1AP	3USQ_A	21543	33.33	40	15	6	1	340	350	270	284
M1AP	3USQ_A	41956	40	40	5	3	0	469	473	13	17
M1AP	4CN8_A	91	22.5	50	40	28	1	222	261	402	438
M1AP	4CN8_A	482	31.82	59.09	22	13	1	260	279	318	339
M1AP	4CN8_A	2884	25	45	20	15	0	100	119	352	371
M1AP	4CN8_A	4587	25	50	24	18	0	135	158	341	364
M1AP	4CN8_A	6694	33.33	55.56	9	6	0	326	334	8	16
M1AP	4CN8_A	10285	25	50	16	12	0	204	219	44	59
M1AP	4CN8_A	15532	100	100	3	0	0	215	217	282	284
M1AP	4CN8_A	17667	60	80	5	2	0	166	170	254	258
M1AP	4CN8_A	18285	50	100	4	2	0	422	425	216	219
M1AP	4CN8_A	23254	36.36	45.45	11	7	0	277	287	157	167
M1AP	4CN8_A	25339	100	100	2	0	0	255	256	162	163
M1AP	4CN8_A	28821	40	80	5	3	0	143	147	365	369
M1AP	4CN8_A	34515	66.67	100	3	1	0	309	311	433	435
M1AP	4CN8_A	36969	25	50	8	6	0	148	155	161	168
M1AP	4CN8_A	52114	100	100	2	0	0	231	232	294	295
M1AP	6H3V_A	0.011	27.5	57.5	40	29	0	222	261	90	129
M1AP	6H3V_A	24	33.33	66.67	21	14	0	424	444	58	78
M1AP	6H3V_A	796	25	44.23	52	34	3	294	341	91	141
M1AP	6H3V_A	1822	37.5	87.5	8	5	0	450	457	144	151
M1AP	6H3V_A	8502	60	60	5	2	0	499	503	172	176
M1AP	6H3V_A	8880	30.77	69.23	13	9	0	156	168	233	245
M1AP	6H3V_A	11327	50	50	4	2	0	225	228	246	249
M1AP	6H3V_A	20278	28.57	57.14	7	5	0	470	476	198	204
M1AP	3PM6_A	23	21.74	47.83	46	34	1	120	165	121	164
M1AP	3PM6_A	334	23.33	56.67	30	22	1	152	180	234	263
M1AP	3PM6_A	1303	66.67	83.33	6	2	0	117	122	158	163
M1AP	3PM6_A	6756	33.33	50	12	8	0	85	96	26	37
M1AP	3PM6_A	9147	26.67	46.67	15	11	0	317	331	31	45
M1AP	3PM6_A	9888	35.71	57.14	14	9	0	312	325	9	22
M1AP	3PM6_A	9974	40	50	10	6	0	204	213	157	166
M1AP	3PM6_A	20629	100	100	2	0	0	327	328	231	232
M1AP	3PM6_A	20989	40	80	5	3	0	402	406	233	237
M1AP	3PM6_A	27442	100	100	3	0	0	400	402	181	183
M1AP	3PM6_A	29408	66.67	66.67	3	1	0	443	445	91	93
M1AP	3PM6_A	46502	33.33	66.67	3	2	0	236	238	194	196
M1AP	5O85_C	1078	71.43	71.43	7	2	0	129	135	248	254
M1AP	5O85_C	2270	20	44	25	20	0	237	261	247	271
M1AP	5O85_C	2770	50	50	10	5	0	46	55	187	196
M1AP	5O85_C	6305	100	100	4	0	0	270	273	221	224
M1AP	5O85_C	6641	27.59	51.72	29	19	1	285	313	92	118
M1AP	5O85_C	7179	46.15	61.54	13	7	0	50	62	136	148
M1AP	5O85_C	9635	44.44	55.56	9	5	0	413	421	242	250
M1AP	5O85_C	12491	40	40	10	6	0	3	12	85	94
M1AP	5O85_C	26738	66.67	100	3	1	0	66	68	49	51
M1AP	5O85_C	29661	33.33	100	3	2	0	226	228	143	145
M1AP	5O85_C	30179	66.67	66.67	3	1	0	477	479	282	284
M1AP	5O85_C	47307	50	50	4	2	0	56	59	91	94
M1AP	5O85_C	49397	100	100	2	0	0	525	526	97	98
M1AP	4C29_A	34	44.44	61.11	18	10	0	282	299	109	126
M1AP	4C29_A	561	23.33	41.67	60	43	2	318	376	8	65
M1AP	4C29_A	566	31.25	50	16	11	0	248	263	183	198
M1AP	4C29_A	1897	57.14	71.43	7	3	0	261	267	39	45
M1AP	4C29_A	4713	22.22	48.15	27	17	1	348	374	133	155
M1AP	4C29_A	8034	25	43.75	16	12	0	328	343	176	191
M1AP	4C29_A	14682	50	75	4	2	0	463	466	154	157
M1AP	4C29_A	36399	50	100	4	2	0	112	115	45	48
M1AP	4C29_A	36718	50	75	4	2	0	58	61	75	78
M1AP	6QE0_A	253	33.33	40.74	27	18	0	280	306	162	188
M1AP	6QE0_A	337	55.56	77.78	9	4	0	375	383	264	272
M1AP	6QE0_A	349	53.85	69.23	13	6	0	514	526	125	137
M1AP	6QE0_A	804	57.14	71.43	7	3	0	370	376	269	275
M1AP	6QE0_A	3837	42.86	57.14	14	8	0	309	322	19	32
M1AP	6QE0_A	18918	38.46	53.85	13	5	1	113	125	141	150
M1AP	6QE0_A	23494	26.67	40	15	11	0	2	16	45	59
M1AP	6QDX_B	253	33.33	40.74	27	18	0	280	306	162	188
M1AP	6QDX_B	337	55.56	77.78	9	4	0	375	383	264	272
M1AP	6QDX_B	349	53.85	69.23	13	6	0	514	526	125	137
M1AP	6QDX_B	804	57.14	71.43	7	3	0	370	376	269	275
M1AP	6QDX_B	3837	42.86	57.14	14	8	0	309	322	19	32
M1AP	6QDX_B	18918	38.46	53.85	13	5	1	113	125	141	150
M1AP	6QDX_B	23494	26.67	40	15	11	0	2	16	45	59
M1AP	6QDX_A	253	33.33	40.74	27	18	0	280	306	162	188
M1AP	6QDX_A	337	55.56	77.78	9	4	0	375	383	264	272
M1AP	6QDX_A	349	53.85	69.23	13	6	0	514	526	125	137
M1AP	6QDX_A	804	57.14	71.43	7	3	0	370	376	269	275
M1AP	6QDX_A	3837	42.86	57.14	14	8	0	309	322	19	32
M1AP	6QDX_A	18918	38.46	53.85	13	5	1	113	125	141	150
M1AP	6QDX_A	23494	26.67	40	15	11	0	2	16	45	59
M1AP	3N2N_A	264	38.46	61.54	13	8	0	348	360	171	183
M1AP	3N2N_A	288	30	50	20	14	0	324	343	8	27
M1AP	3N2N_A	2175	28	44	25	11	1	64	81	8	32
M1AP	3N2N_A	3688	16.67	58.33	12	10	0	385	396	47	58
M1AP	3N2N_A	8430	31.58	42.11	19	13	0	432	450	108	126
M1AP	3N2N_A	16006	40	60	10	6	0	69	78	145	154
M1AP	3LRX_A	718	33.33	45.83	24	15	1	216	239	35	57
M1AP	3LRX_A	1072	27.27	54.55	22	16	0	181	202	34	55
M1AP	3LRX_A	5781	44.44	55.56	9	5	0	207	215	141	149
M1AP	3LRX_A	8093	31.25	43.75	16	11	0	357	372	108	123
M1AP	3LRX_A	32682	66.67	66.67	3	1	0	371	373	80	82
M1AP	3LRX_A	57972	66.67	66.67	3	1	0	476	478	138	140
M1AP	5NUS_A	48	37.5	56.25	32	19	1	483	514	100	130
M1AP	5NUS_A	2538	57.14	85.71	7	3	0	457	463	287	293
M1AP	5NUS_A	2721	37.5	50	16	10	0	120	135	272	287
M1AP	5NUS_A	8243	39.13	60.87	23	12	2	477	497	50	72
M1AP	5NUS_A	30977	66.67	66.67	3	1	0	370	372	116	118
M1AP	5NUS_A	42658	100	100	2	0	0	497	498	157	158
M1AP	5NUS_A	52044	33.33	100	3	2	0	446	448	177	179
M1AP	5KXF_A	321	36.67	43.33	30	16	1	266	292	105	134
M1AP	5KXF_A	763	33.33	53.33	15	10	0	366	380	46	60
M1AP	5KXF_A	5288	46.15	46.15	13	6	1	366	378	22	33
M1AP	5KXF_A	15158	28.57	64.29	14	10	0	241	254	107	120
M1AP	5KXF_A	19587	60	60	5	2	0	404	408	56	60
M1AP	5KXF_A	28890	50	50	6	3	0	286	291	50	55
M1AP	5KXF_A	36343	50	100	2	1	0	336	337	32	33
M1AP	5KXF_A	48626	50	50	4	2	0	470	473	14	17
