# Supplementary material for: Structural analysis of M1AP variants associated with severely impaired spermatogenesis causing male infertility
Source: PeerJ. 2022 Mar 21;10:e12947. doi: 10.7717/peerj.12947 (PMC8944341; doi:10.7717/peerj.12947)
Supplement: Supplemental Information 13 — Hinge site comparison between molecular dynamics simulations of wild-type and changed M1AP structures. Same colors refer to matching regions. Red and yellow colors indicate the different regions from that found in the wild-type structure. [file peerj-10-12947-s013.xlsx]

## Sheet: Repeat 1
Table S4: Hinge site analysis. Hinge site comparison between molecular dynamics simulations of wild-type and changed M1AP structures. Same colors refer to matching regions. Red and yellow colors indicate the different regions from that found in the wild-type structure.
REPEAT 1
Wild-type																p.Gly317Arg
425 ns	Gly4	Thr7	Thr13	Thr232	Asn255	Met257	Val444	Leu482	Arg486	Trp523						425 ns	Thr13	Met56	Gly57	His185	Glu199	Thr232	Met257	Arg266	His447	Leu448	Gly461
430 ns	Gly4	Thr7	Thr15	Thr232	Asn255	Met257	Val444	Gly480	Trp523							430 ns	Ser12	Met56	Gly57	Asp187	Asn197	Thr232	Met257	Arg266	Ser446	Arg462	Leu463	Pro465	Ser469
435 ns	Gly4	Thr7	Gln16	Gly231	Asp254	Leu259	Val444	Gln483	Asn485	Trp523						435 ns	Thr13	His185	Asn197	Asp233	Met257	Arg266	Ser446	Leu463	Glu468
440 ns	Pro3	Lys9	Gln16	Thr232	Asp254	Cys258	Val444	Gln481	Glu524							440 ns	Thr13	His185	Asp198	Thr232	Asn255	Leu267	His447	Leu463
445 ns	Gly4	Thr7	Ile17	Gly231	Asn255	Met257	His443	Gly480	Glu524							445 ns	Arg5	Thr15	Val192	Asn197	Asp233	Pro256	Leu267	Leu448	Gly461
450 ns	Met1	Pro3	Thr7	Ile17	Gly231	Asn255	Met257	Val444	Gln481	Thr484	Trp523					450 ns	Thr7	Thr13	His185	Asp198	Thr232	Pro256	Arg266	Leu448	Gly461
455 ns	Thr7	Pro11	Gly231	Asn255	Met257	Gln445	Leu482	Asn485	Trp523							455 ns	Thr13	His185	Asn197	Asp233	Pro256	Arg266	Ser446	Leu448	Arg462	His464
460 ns	Gly4	Thr7	Ile17	Gly231	Asn255	Met257	Val444	Ala487	Glu522							460 ns	Thr6	Thr7	His14	Ala189	Glu193	Asn197	Thr232	Pro256	Leu267	Gln445	Gly461	Leu463	His464
465 ns	Gly4	Thr6	Ile17	Gly231	Asn255	Pro256	Val444	Leu482	Arg486	Glu522						465 ns	Arg5	Thr7	Gly8	His14	Val192	Glu193	Asn197	Thr232	Pro256	Leu267	Ser446	Gly461	Leu463	His464	Ser469
470 ns	Thr6	Ile17	Gly231	Asn255	Pro256	Gln445	Ala487	Glu522								470 ns	Arg5	His14	Val186	Asn197	Thr232	Pro256	Leu267	Ser446	Gly461	Trp467	Ser469
475 ns	Lys9	Ser12	Thr232	Asn255	Met257	Thr438	Gln445	Ala487	Glu522							475 ns	His14	Glu193	Asp198	Thr232	Pro256	Leu267	His447	Gln460
480 ns	Gly4	Thr232	Gln445	Arg488	Glu522											480 ns	Arg5	His14	His185	Asp198	Asp233	Pro256	Leu267	Leu448	Gly461
485 ns	Arg5	Thr7	Ser12	Thr232	Gln445	Gly480	Glu524									485 ns	Arg5	His14	His185	Asp198	Thr232	Asn255	Leu267	Ser446	Gly461
490 ns	Gly4	Thr7	Gln16	Asp233	Asn255	Met257	Gln445	Gly480	Glu524							490 ns	Thr15	His185	Asn197	Thr232	Met257	Arg266	Leu448	Gln460
495 ns	Gly4	Gly8	Thr232	Pro256	Gln445	Gln481	Gln483	Thr484	Trp523							495 ns	Arg5	Thr15	His185	Asn197	Thr232	Asn255	Leu268	His447	His464
500 ns	Gly4	Thr232	Met257	Gln445	Thr479	Glu524										500 ns	Arg5	His14	His185	Asn197	Thr232	Asp254	Leu267	Ser446	His464
p.Ser50Pro																p.Pro389Leu
425 ns	Thr6	Pro11	His185	Leu209	Asp233	Asn255	Arg266	Leu448	Gly461	Leu463						425 ns	His2	Gln16	Gly231	Val444	Lys474
430 ns	Thr6	His14	Glu184	Gln210	Lys224	Asp233	Asp254	Glu265	Arg266	His447	Leu463					430 ns	His2	Gln16	Asp187	Ala189	Pro191	Ser196	Gly231	Val444	Arg473
435 ns	Thr6	Pro11	His185	Gln210	Asp233	Pro256	Leu267	Trp336	Gln337	His447	Leu463					435 ns	Pro3	Gly4	His14	Gly231	His443	Cys477	Lys478	Gly480
440 ns	Gly4	Thr6	Lys9	His185	Asp208	Asp233	Pro256	Arg266	His447	Gly461	Arg462	Leu463				440 ns	Gly4	Thr15	Asp187	Ser188	Asp194	Thr195	Gly231	Glu342	Val444	Lys474
445 ns	Gly4	Thr6	Gly10	Glu184	Leu209	Asp233	Pro256	Arg266	His447	Gly461						445 ns	Arg5	Gln16	Ser188	Asn197	Gly231	Val444	Pro472
450 ns	Gly4	Thr6	Pro11	Ile182	Leu209	Asp233	Asp254	Leu267	His447	Gly461						450 ns	His2	Gln16	Glu193	Asp194	Thr195	His228	Gln445	His475
455 ns	Gly4	Thr6	Pro11	Glu184	Leu209	Asp233	Asp254	Leu267	His447	Pro465						455 ns	His2	Gln16	Ser188	Val192	Ser196	Ser230	Gln445	Lys474
460 ns	Gly4	Thr6	Gly10	Val186	Ile207	Asp233	Asp254	Leu267	His447	Leu463						460 ns	His2	Gln19	His228	Gln445	Pro476
465 ns	Thr6	Thr15	Asp187	Ile207	Asp208	Asp233	Pro256	Leu267	Leu448	Gly461	Leu463					465 ns	His2	Asp18	Ser230	Val444	Cys477	Gly480
470 ns	Gly4	Thr6	Gly10	Thr13	Glu184	Leu209	Asp233	Asn255	Arg266	Leu448	Gly461					470 ns	Asp18	Leu227	Asp341	Val444	Cys477
475 ns	His2	Gly4	Thr7	His185	Asp208	Gln234	Asp254	Leu267	Trp336	His447	Pro465					475 ns	His2	Asp18	Thr195	Asn229	Ser230	Trp336	Leu338	Trp340	Glu342	Leu343	Val444	His475
480 ns	Gly4	Thr6	Ser12	Ile182	Asp208	Asp233	Asp254	Leu267	His447	Pro465						480 ns	His2	Asp18	Ser188	Ser196	His228	Ser230	Ser334	Glu344	Gln445	Arg473
485 ns	Gly4	Thr6	Thr13	Glu184	Asp206	Asp233	Asp254	Leu267	Leu448	Gly461						485 ns	Asp18	Pro191	Thr195	Leu227	Ser334	Thr345	Gln445	Lys474
490 ns	Gly4	Thr6	Gly8	Gly10	Glu184	Asp206	Gln234	Asp254	Leu268	Leu448	His464					490 ns	His2	Gln16	Asp18	Gly231	Trp336	Leu338	Asp339	Glu344	Gln445	Pro476
495 ns	Met1	Pro3	Thr6	Gly10	His185	Thr205	Gln234	Asp254	Leu267	His447	His464	Pro465				495 ns	His2	Thr7	Gly8	Thr15	Gly231	Cys335	Thr345	Gln445	Pro476
500 ns	Gly4	Gly8	Lys9	Gly10	Val186	Asp206	Asp233	Pro256	Arg266	Leu448	Gln460					500 ns	Met1	Asp18	His185	Asp187	Ser196	His228	Ser230	Trp336	Glu344	Ser446	Arg473
p.Arg266Gln																p.Leu430Pro
425 ns	Gln16	Met56	Pro58	Glu184	Ser188	Ser190	Gly231	Leu452	Pro472							425 ns	His2	Lys9	His14	Ala189	Thr195	Gln234	Arg253	Arg266	Leu442	His443	Ser450	Leu463
430 ns	Thr15	Leu183	Asp187	Asn229	Tyr449	Ser450	Leu452	Arg473	Ser528							430 ns	Pro3	Lys9	His14	Ala189	Asp194	Gln234	Asn255	Met257	Leu259	Leu263	His443	Ser454	Tyr456	Lys458
435 ns	Thr15	Met56	Ser59	Arg60	Glu184	Asp187	Asn229	Ser453	Arg473	Pro527						435 ns	Pro3	Lys9	Thr13	Ala189	Glu193	Gln234	Pro252	Met257	Leu259	Leu263	Ser453
440 ns	His14	Leu183	Ser190	Thr232	Tyr449	Ser450	Leu452	Pro472	Arg529							440 ns	His2	Lys9	Thr13	Ser188	Thr195	Gln234	Arg253	Leu259	Leu263	Leu442	His451	Arg462
445 ns	His14	Gly57	Arg60	Leu183	Glu193	Thr232	Ser453	Ser454	Tyr456	Trp467						445 ns	Pro3	Lys9	Thr13	Ser188	Ser196	Gln234	Asp254	Met257	Leu259	Leu263	Leu442	Leu452	Ser454	Ala457
450 ns	Thr15	Arg60	Leu183	Pro191	His228	Ser454	Tyr456	Ala471								450 ns	Gly4	Lys9	His14	Gln234	Pro256	Leu263	Leu442
455 ns	Thr15	Gly57	Arg60	Leu183	Val192	His228	Gly231	Ser450	Leu452	Pro472						455 ns	Pro3	Lys9	Thr13	Gln234	Asn255	Pro256	Glu265	Leu452	Ser454	Gly461
460 ns	Ile17	Leu183	Pro191	Asn229	Ser450	Leu452	Arg473									460 ns	Gly4	Lys9	His14	Gln234	Asp254	Pro256	Cys258	Gln264	Leu452	Gly461
465 ns	Ser12	Thr15	Leu183	Val192	Asp233	Tyr449	Leu452	Pro472								465 ns	Gly4	Lys9	His14	Pro191	Glu193	Gln234	Leu259	Asp262	Leu442
470 ns	Pro11	Leu183	Pro191	Asp233	Thr333	Trp340	Ser450	Leu452	Lys474							470 ns	Gly4	Lys9	Thr13	Ser54	Ser59	Asp194	Gln234	Leu442
475 ns	Ile17	Leu183	Val186	Ser230	Thr232	Asn255	Lys260	Tyr449	Leu452	Ala471	Pro530					475 ns	Gly4	Lys9	Thr15	Leu55	Gly57	Gln234	Cys258	Asp262	Leu442
480 ns	Gln19	Met56	Pro58	Ser59	Arg60	Leu183	Ser188	Ser190	Gly231	Ser450	Leu452	Ala471				480 ns	Gly4	Lys9	His14	Leu55	Gly57	Asp233	Cys258	Asp262	Asn440	Leu442
485 ns	Ile17	Ser59	Leu183	Val192	Thr232	Tyr456	Trp467									485 ns	Gly4	Lys9	His14	Cys53	Arg60	Ser190	Glu193	Asp194	Gln234
490 ns	Gln19	Met56	Arg60	Leu183	Val186	Thr232	Ser453	Ile455	Tyr456	Arg470	Pro530					490 ns	Gly4	Lys9	Thr15	Leu55	Pro58	Ser190	Thr195	Gln234	Leu259	Asp262
495 ns	Gln19	Met56	Arg60	Leu183	Val186	Ser190	Thr232	Ser453	Ser454	Tyr456	Arg470	Arg529				495 ns	Gly4	Thr7	Lys9	His14	Ser54	Pro58	Pro191	Asp194	Asp233	Cys258	Asp262
500 ns	Ile17	Met56	Pro58	Arg60	Val186	Ser230	Thr232	Ser454	Tyr456	Pro472	Ser528					500 ns	Gly4	Lys9	His14	Ser54	Pro58	Ser190	Thr195	Gln234	Cys258	Cys261

## Sheet: Repeat 2
Table S4: Hinge site analysis. Hinge site comparison between molecular dynamics simulations of wild-type and changed M1AP structures. Same colors refer to matching regions. Red and yellow colors indicate the different regions from that found in the wild-type structure.
REPEAT 2
Wild-type																p.Gly317Arg
425 ns	Gly4	Gly10	Thr13	Asp187	Ala189	Val192	Asp206	Asp233	Arg253	Glu265	His447	Pro465	Glu468	Ser469		425 ns	Arg5	Gly8	His228	Asn255	Lys260	Leu435	Leu448	His451	Leu452	Ser454	Lys458	Gln481
430 ns	Gly4	Gly8	Thr13	Ala189	Pro191	Asp208	Asp233	Arg253	Gln264	Leu448	Pro465	Glu468	Ser469			430 ns	Pro11	Asn229	Pro256	Leu259	Val444	Leu448	Ser453	Lys458	Pro476	Gly480
435 ns	Gly4	Gly10	Thr13	Ser188	Asp208	Asp233	Arg253	Gln264	Tyr449	His451	His464					435 ns	Pro11	His228	Asn255	Lys260	Gln445	Ser446	His447	Tyr449	His451	Ser453	Lys458	Gln481	Glu522	Glu524
440 ns	Gly4	Lys9	Thr13	Pro191	Ile207	Asp233	Asp254	Gln264	Tyr449	His464						440 ns	Ser12	Ser190	Val192	Asn229	Asp254	Leu259	Ser446	Leu452	Ser454	Lys458	Ser469
445 ns	Arg5	Lys9	Thr13	Ser190	Ile207	Asp233	Arg253	Leu263	Tyr449	Leu463						445 ns	Ser12	Asn229	Asn255	Lys260	Thr438	Leu442	Ser453	Pro459	Thr484	Glu522	Glu524
450 ns	Gly4	Gly10	Thr13	Ser188	Ser190	Ile207	Gln234	Pro252	Gln264	Tyr449	His464					450 ns	Thr13	Leu183	Asp194	Asn229	Asn255	Lys260	Gln445	Leu448	His451	Leu452	Ser454	Pro459	Ser469	Lys474
455 ns	Gly4	Lys9	Thr15	Ser190	Ile212	Gln234	Pro252	Gln264	Leu448	His464						455 ns	Thr13	Glu184	Asp194	Asn197	Ser230	Pro256	Lys260	Ser446	Leu448	Ser450	Pro459	Glu468
460 ns	Gly4	Gly10	Thr13	Pro191	Asp208	Asp233	Arg253	Gln264	Leu448	His464						460 ns	Ser12	Val186	Ala189	Glu193	Asn229	Asn255	Leu259	Leu442	His451	Leu452	Ser454	Pro459	Lys474
465 ns	Arg5	Lys9	Thr13	Ser190	Asp208	Asp233	Arg253	Gln264	Leu448	His464						465 ns	Ser12	His185	Val186	Ser188	Glu193	Ser230	Asn255	Leu259	Val444	Leu448	Ser453	Pro459	Glu468
470 ns	Gly4	Lys9	His14	Ser190	Thr211	Asp233	Arg253	Gln264	Leu448	His464						470 ns	Thr13	Glu184	Asp187	Asp194	Asp233	Pro256	Lys260	His443	Val444	Ser454	Pro459	Ser469
475 ns	Arg5	Lys9	Thr13	Ser188	Asp208	Asp233	Asp254	Leu263	Tyr449	His464						475 ns	Thr13	His185	Val186	Ser188	Thr195	Asn197	Thr232	Asp254	Lys260	Val444	Tyr456	Pro472
480 ns	Arg5	Gly10	Thr13	Asp187	Asp208	Gln234	Arg253	Met257	Leu263	Tyr449	His464					480 ns	Thr13	Val186	Val192	Ser230	Pro256	Leu259	Leu442	Tyr456	His475	Pro527
485 ns	Gly4	Gly10	Thr13	His185	Asp208	Gln234	Arg253	Gln264	Leu452	Leu463						485 ns	Thr13	Asn229	Asn255	Lys260	His443	Ile455	Lys458	Gly480	Lys525
490 ns	Gly4	Lys9	Thr13	Asp187	Asp208	Gln234	Asp254	Gln264	Tyr449	His464						490 ns	Thr13	Glu184	Val186	Ala189	Glu193	Ser230	Asp254	Leu259	Val444	Ile455	Lys458	Pro476	Pro527
495 ns	Arg5	Thr6	Thr13	Asp187	Asp208	Asp233	Arg253	Leu263	Leu452	Leu463						495 ns	Thr13	Ser190	Val192	Asn229	Asn255	Leu259	Val444	Tyr456	Cys477	Ser528
500 ns	Arg5	Gly8	Thr13	Ser190	Asp208	Gln234	Arg253	Leu263	Tyr449	His464						500 ns	Thr13	Leu183	Asp187	Asp194	Ser230	Asn255	Lys260	Leu442	Val444	Tyr456	Glu468
p.Ser50Pro																p.Pro389Leu
425 ns	Gly4	Gln234	Asp254	Cys258	Leu259	Leu267	Leu442	Ser469								425 ns	Arg5	Gly8	Thr13	Gln234	Asn255	Pro256	Met257	Lys260	Val444	Cys477
430 ns	Pro3	Asp187	Ala189	Glu193	Thr195	Gln234	Asp254	Met257	Leu442	Ser469						430 ns	Arg5	Gly8	Ser12	His185	Gln234	Asp254	Cys258	Lys260	Leu343	Thr345	Val444	His475
435 ns	Gly4	Asp194	Thr195	Glu235	Asp254	Leu259	His443	Leu448	Glu468							435 ns	Arg5	Thr6	Ser12	Asp233	Asp254	Met257	Lys260	Val444	Ala471
440 ns	Gly4	Gly10	His14	Leu183	Ser188	Glu193	Ser196	Gln234	Asp254	Cys258	Leu442	Glu468				440 ns	Ser12	Gln16	Asp233	Pro256	Gln445	Trp467
445 ns	Pro3	Thr195	Gln234	Asp254	Leu259	Leu442	Glu468									445 ns	Thr13	Ile17	Glu184	Asp187	Asn229	Thr232	Gln445	His466
450 ns	Pro3	Asp187	Asp194	Thr195	Gln234	Asp254	Cys258	Leu442	Ser469							450 ns	Thr13	Ile17	Glu184	Ser188	Thr232	Val444	Trp467
455 ns	Pro3	Gly10	Glu235	Asp254	Met257	His443	Ser469									455 ns	Thr13	Gln16	Glu184	Asp187	Thr232	Val444	Glu468
460 ns	Gly4	Thr7	His14	His185	Ser190	Glu193	Thr195	Gly231	Asn255	Met257	Leu442	Ser469				460 ns	Thr13	Ile17	Glu184	Asp187	Thr232	Asn255	Pro256	Val444	Arg470
465 ns	Pro3	Lys9	Pro11	His185	Ser196	Glu235	Asp254	Met257	Leu442	Glu468						465 ns	Thr13	Ile17	His185	Thr232	Val444	Trp467
470 ns	Gly4	Lys9	Ser12	His185	Asn197	Gln234	Asp254	Met257	Leu442	Leu448	Glu468					470 ns	Thr6	Ser12	Glu184	Ser188	Asp233	Pro256	His443	His466
475 ns	Gly4	Lys9	Ser12	Glu184	Asn197	Glu235	Asp254	Met257	His443	Tyr449	Trp467					475 ns	Ser12	Glu184	Ser188	Thr232	Glu344	His443	Pro465
480 ns	Gly4	Ala189	Thr195	Asp233	Asp254	Met257	His443	Ser469								480 ns	Ser12	Gln16	Glu184	Val186	Asp233	His443	His466
485 ns	Gly4	Thr7	His14	Ala189	Ser196	Thr232	Met257	His443	Glu468							485 ns	Thr13	Gln16	Thr232	Leu442	His466
490 ns	Gly4	Thr7	His14	Glu184	Asn197	Asp233	Met257	His443	His447	Tyr449	Trp467					490 ns	Thr13	Glu184	Ser188	Thr232	Leu442	Pro465
495 ns	Gly4	Thr7	Thr13	His185	Ser196	Gln234	Asn255	Cys258	His443	Tyr449	Glu468					495 ns	Arg5	Thr13	Gln16	Asp233	Pro441	Pro465
500 ns	Gly4	Thr7	His14	Asp187	Ser196	Thr232	Asp254	Met257	His443	Tyr449	Glu468					500 ns	Ser12	Gln16	Thr232	Leu442	Pro465
p.Arg266Gln																p.Leu430Pro
425 ns	Asp18	His228	Asp233	Met257	Leu263	Gln266	Val444	Leu448	Pro472	Arg473						425 ns	Pro3	Asp187	Gln210	Cys261	Phe328	Arg360	Met388	Leu396	Ser453
430 ns	Asp18	His228	Ser230	Asp233	Cys258	Gln264	Gln266	Ser446	Leu448	Arg473						430 ns	Pro3	Val186	Gln210	Asp262	Phe328	Arg360	Met388	Leu396	Ser454	Tyr456
435 ns	Ile17	Leu227	Asn229	Thr232	Met257	Cys261	Val444	Leu448	Lys474							435 ns	His185	Asp208	Leu263	Phe328	Arg360	Met388	Val397	Gln445	Leu448	Gly461
440 ns	Ile17	Trp226	Leu227	Asn229	Gly231	Met257	Cys258	Ser446	His447	Tyr449	Ser469	Lys474				440 ns	Val186	Ile207	Cys261	Ile310	Phe328	Arg360	Met388	Val397	Leu448	Ile455	Lys458
445 ns	Ile17	Trp226	Gly231	Met257	Leu263	Gln445	Leu448	Glu468	Ser469	Ala471	Arg473					445 ns	Asp187	Ile207	Leu240	Gln244	Cys261	Ile329	Ser356	Ser390	Leu396	Ser450	Leu452	Ser454	Ala457
450 ns	Ile17	Trp226	Gly231	Leu259	Ser446	Ala471	Pro472	Arg473								450 ns	Arg5	Asp187	Asp208	Leu240	Gln244	Lys260	Ile329	Ser356	Pro389	Leu395	Ser453
455 ns	Gln19	Leu227	Met257	Gln445	Lys474											455 ns	Val186	Gln210	Gln264	Lys306	Ala312	Pro327	Glu361	Met388	Val397	Leu448	Arg462
460 ns	Asp18	Met56	Pro58	Leu227	Ser446	Glu468	Lys474									460 ns	His2	Ser188	Gln210	Ile237	Leu239	Ser243	Leu263	Phe328	His355	Ser390	Leu396	Leu448	Gln460
465 ns	Gln19	Leu227	Gly231	Met257	Asp262	Gln445	Glu468	Ser469	Pro472	Lys474						465 ns	Ser188	Thr211	Leu240	Ser243	Leu263	Phe328	His355	Pro389	Leu396	Leu448	Gly461
470 ns	Asp18	Trp226	Leu227	Asn229	Thr232	Met257	Leu263	Gln445	Glu468	Ala471	Lys474					470 ns	His2	Ser190	Thr211	Leu239	Gln244	Ile249	Asp262	Ile329	Ala352	Ser450	Leu452	Ser454
475 ns	Asp18	Ala225	Pro256	Gln264	Leu448	Trp467	Pro472	Lys474								475 ns	His2	Asp187	Thr211	Leu240	Gln244	Asp262	Ile329	His355	Pro389	Leu395	His447	Leu448	His451	Ile455	Lys458
480 ns	Ile17	Ala225	Leu227	Met257	Leu263	Leu448	Trp467	Arg473								480 ns	Ser190	Gln210	Leu239	Gln244	Leu263	Ile329	Leu353	Ser390	Leu395	Leu448	Gly461
485 ns	Asp18	Ala225	Met257	Asp262	Ser446	Leu448	Glu468	Pro472	Lys474							485 ns	His2	Pro3	Ser190	Thr211	His238	Gln244	Ile249	Cys261	Leu330	Ala352	Ser392	Thr394	Ser453
490 ns	Asp18	Trp226	Asn229	Thr232	Pro256	Gln266	Ser446	Leu448	Glu468	Ala471	Pro472	Lys474				490 ns	Pro3	Ser190	Thr211	Leu240	Gln244	Cys261	Ile329	His355	Ser390	Leu395	Leu452	Ser454
495 ns	Ile17	Trp226	Leu227	Asn229	Met257	Leu267	His447	Tyr449	His466	Trp467	Ala471	Lys474				495 ns	Pro3	Ser190	Gln210	Ile237	His238	Cys245	Ser250	Pro252	Cys261	Leu330	Ala352	Ser392	Thr394	Tyr449	Leu452	Ser454	Tyr456	Lys458
500 ns	Asp18	Ala225	Met257	Leu267	Ser446	Leu448	Trp467	Ala471	Lys474							500 ns	His2	Ser190	Gln210	Leu239	Gln244	Cys261	Ile329	Leu353	Ser390	Leu395	Tyr449	Leu452	Ser454	Tyr456	Ala457
